# Supplementary material for: Bacteroidales species in the human gut are a reservoir of antibiotic resistance genes regulated by invertible promoters
Source: NPJ Biofilms Microbiomes. 2022 Jan 10;8:1. doi: 10.1038/s41522-021-00260-1 (PMC8748976; doi:10.1038/s41522-021-00260-1)
Supplement: Supplementary file 2 — Supplementary Data 1 [file 41522_2021_260_MOESM2_ESM.xlsx]

## Sheet: Sheet1
Supplementary Data 1. Human gut metagenomic samples analyzed in this study.
BioProject	PMID	Biosample
PRJEB2054	20203603	ERS006534
PRJEB2054	20203603	ERS006553
PRJEB2054	20203603	ERS006586
PRJEB2054	20203603	ERS006589
PRJEB2054	20203603	ERS006560
PRJEB2054	20203603	ERS006497
PRJEB2054	20203603	ERS006601
PRJEB2054	20203603	ERS006498
PRJEB2054	20203603	ERS006491
PRJEB2054	20203603	ERS006552
PRJEB2054	20203603	ERS006540
PRJEB2054	20203603	ERS006494
PRJEB2054	20203603	ERS006600
PRJEB2054	20203603	ERS006544
PRJEB2054	20203603	ERS006548
PRJEB2054	20203603	ERS006557
PRJEB2054	20203603	ERS006505
PRJEB2054	20203603	ERS006558
PRJEB2054	20203603	ERS006537
PRJEB2054	20203603	ERS006597
PRJEB2054	20203603	ERS006499
PRJEB2054	20203603	ERS006503
PRJEB2054	20203603	ERS006570
PRJEB2054	20203603	ERS006585
PRJEB2054	20203603	ERS006488
PRJEB2054	20203603	ERS006571
PRJEB2054	20203603	ERS006596
PRJEB2054	20203603	ERS006533
PRJEB2054	20203603	ERS006527
PRJEB2054	20203603	ERS006490
PRJEB2054	20203603	ERS006504
PRJEB2054	20203603	ERS006568
PRJEB2054	20203603	ERS006538
PRJEB2054	20203603	ERS006489
PRJEB2054	20203603	ERS006556
PRJEB2054	20203603	ERS006604
PRJEB2054	20203603	ERS006531
PRJEB2054	20203603	ERS006580
PRJEB2054	20203603	ERS006547
PRJEB2054	20203603	ERS006608
PRJEB2054	20203603	ERS006532
PRJEB2054	20203603	ERS006607
PRJEB2054	20203603	ERS006525
PRJEB2054	20203603	ERS006507
PRJEB2054	20203603	ERS006516
PRJEB2054	20203603	ERS006592
PRJEB2054	20203603	ERS006501
PRJEB2054	20203603	ERS006529
PRJEB2054	20203603	ERS006579
PRJEB2054	20203603	ERS006578
PRJEB2054	20203603	ERS006500
PRJEB2054	20203603	ERS006495
PRJEB2054	20203603	ERS006551
PRJEB2054	20203603	ERS006550
PRJEB2054	20203603	ERS006513
PRJEB2054	20203603	ERS006565
PRJEB2054	20203603	ERS006564
PRJEB2054	20203603	ERS006581
PRJEB2054	20203603	ERS006562
PRJEB2054	20203603	ERS006506
PRJEB2054	20203603	ERS006508
PRJEB2054	20203603	ERS006588
PRJEB2054	20203603	ERS006536
PRJEB2054	20203603	ERS006549
PRJEB2054	20203603	ERS006528
PRJEB2054	20203603	ERS006535
PRJEB2054	20203603	ERS006530
PRJEB2054	20203603	ERS006561
PRJEB2054	20203603	ERS006554
PRJEB2054	20203603	ERS006590
PRJEB2054	20203603	ERS006487
PRJEB2054	20203603	ERS006542
PRJEB2054	20203603	ERS006517
PRJEB2054	20203603	ERS006493
PRJEB2054	20203603	ERS006569
PRJEB2054	20203603	ERS006496
PRJEB2054	20203603	ERS006486
PRJEB2054	20203603	ERS006573
PRJEB2054	20203603	ERS006584
PRJEB2054	20203603	ERS006519
PRJEB2054	20203603	ERS006555
PRJEB2054	20203603	ERS006514
PRJEB2054	20203603	ERS006541
PRJEB2054	20203603	ERS006511
PRJEB2054	20203603	ERS006593
PRJEB2054	20203603	ERS006546
PRJEB2054	20203603	ERS006563
PRJEB2054	20203603	ERS006567
PRJEB2054	20203603	ERS006523
PRJEB2054	20203603	ERS006520
PRJEB2054	20203603	ERS006543
PRJEB2054	20203603	ERS006591
PRJEB2054	20203603	ERS006522
PRJEB2054	20203603	ERS006512
PRJEB2054	20203603	ERS006582
PRJEB2054	20203603	ERS006521
PRJEB2054	20203603	ERS006605
PRJEB2054	20203603	ERS006502
PRJEB2054	20203603	ERS006576
PRJEB2054	20203603	ERS006509
PRJEB2054	20203603	ERS006603
PRJEB2054	20203603	ERS006566
PRJEB2054	20203603	ERS006572
PRJEB2054	20203603	ERS006559
PRJEB2054	20203603	ERS006574
PRJEB2054	20203603	ERS006583
PRJEB2054	20203603	ERS006526
PRJEB2054	20203603	ERS006539
PRJEB2054	20203603	ERS006599
PRJEB2054	20203603	ERS006595
PRJEB2054	20203603	ERS006602
PRJEB2054	20203603	ERS006524
PRJEB2054	20203603	ERS006577
PRJEB2054	20203603	ERS006515
PRJEB2054	20203603	ERS006606
PRJEB2054	20203603	ERS006485
PRJEB2054	20203603	ERS006598
PRJEB2054	20203603	ERS006587
PRJEB2054	20203603	ERS006545
PRJEB2054	20203603	ERS006518
PRJEB2054	20203603	ERS006575
PRJEB2054	20203603	ERS006510
PRJEB2054	20203603	ERS006594
PRJEB2054	20203603	ERS006492
PRJEB4336	23985870	ERS328801
PRJEB4336	23985870	ERS328802
PRJEB4336	23985870	ERS328803
PRJEB4336	23985870	ERS328804
PRJEB4336	23985870	ERS328805
PRJEB4336	23985870	ERS328806
PRJEB4336	23985870	ERS328807
PRJEB4336	23985870	ERS328808
PRJEB4336	23985870	ERS328809
PRJEB4336	23985870	ERS328810
PRJEB4336	23985870	ERS328811
PRJEB4336	23985870	ERS328812
PRJEB4336	23985870	ERS328813
PRJEB4336	23985870	ERS328814
PRJEB4336	23985870	ERS328815
PRJEB4336	23985870	ERS328816
PRJEB4336	23985870	ERS328817
PRJEB4336	23985870	ERS328818
PRJEB4336	23985870	ERS328819
PRJEB4336	23985870	ERS328820
PRJEB4336	23985870	ERS328821
PRJEB4336	23985870	ERS328822
PRJEB4336	23985870	ERS328823
PRJEB4336	23985870	ERS328824
PRJEB4336	23985870	ERS328825
PRJEB4336	23985870	ERS328826
PRJEB4336	23985870	ERS328827
PRJEB4336	23985870	ERS328828
PRJEB4336	23985870	ERS328829
PRJEB4336	23985870	ERS328830
PRJEB4336	23985870	ERS328831
PRJEB4336	23985870	ERS328832
PRJEB4336	23985870	ERS328833
PRJEB4336	23985870	ERS328834
PRJEB4336	23985870	ERS328835
PRJEB4336	23985870	ERS328836
PRJEB4336	23985870	ERS328837
PRJEB4336	23985870	ERS328838
PRJEB4336	23985870	ERS328839
PRJEB4336	23985870	ERS328840
PRJEB4336	23985870	ERS328841
PRJEB4336	23985870	ERS328842
PRJEB4336	23985870	ERS328843
PRJEB4336	23985870	ERS328844
PRJEB4336	23985870	ERS328845
PRJEB4336	23985870	ERS328846
PRJEB4336	23985870	ERS328847
PRJEB4336	23985870	ERS328848
PRJEB4336	23985870	ERS328849
PRJEB4336	23985870	ERS328850
PRJEB4336	23985870	ERS328851
PRJEB4336	23985870	ERS328852
PRJEB4336	23985870	ERS328853
PRJEB4336	23985870	ERS328854
PRJEB4336	23985870	ERS328855
PRJEB4336	23985870	ERS328856
PRJEB4336	23985870	ERS328857
PRJEB4336	23985870	ERS328858
PRJEB4336	23985870	ERS328859
PRJEB4336	23985870	ERS328860
PRJEB4336	23985870	ERS328861
PRJEB4336	23985870	ERS328862
PRJEB4336	23985870	ERS328863
PRJEB4336	23985870	ERS328864
PRJEB4336	23985870	ERS328865
PRJEB4336	23985870	ERS328866
PRJEB4336	23985870	ERS328867
PRJEB4336	23985870	ERS328868
PRJEB4336	23985870	ERS328869
PRJEB4336	23985870	ERS328870
PRJEB4336	23985870	ERS328871
PRJEB4336	23985870	ERS328872
PRJEB4336	23985870	ERS328873
PRJEB4336	23985870	ERS328874
PRJEB4336	23985870	ERS328875
PRJEB4336	23985870	ERS328876
PRJEB4336	23985870	ERS328877
PRJEB4336	23985870	ERS328878
PRJEB4336	23985870	ERS328879
PRJEB4336	23985870	ERS328880
PRJEB4336	23985870	ERS328881
PRJEB4336	23985870	ERS328882
PRJEB4336	23985870	ERS328883
PRJEB4336	23985870	ERS328884
PRJEB4336	23985870	ERS328885
PRJEB4336	23985870	ERS328886
PRJEB4336	23985870	ERS328887
PRJEB4336	23985870	ERS328888
PRJEB4336	23985870	ERS328889
PRJEB4336	23985870	ERS328890
PRJEB4336	23985870	ERS328891
PRJEB4336	23985870	ERS328892
PRJEB4336	23985870	ERS328893
PRJEB4336	23985870	ERS328894
PRJEB4336	23985870	ERS328895
PRJEB4336	23985870	ERS328896
PRJEB4336	23985870	ERS328897
PRJEB4336	23985870	ERS328898
PRJEB4336	23985870	ERS328899
PRJEB4336	23985870	ERS328900
PRJEB4336	23985870	ERS328901
PRJEB4336	23985870	ERS328902
PRJEB4336	23985870	ERS328903
PRJEB4336	23985870	ERS328904
PRJEB4336	23985870	ERS328905
PRJEB4336	23985870	ERS328906
PRJEB4336	23985870	ERS328907
PRJEB4336	23985870	ERS328908
PRJEB4336	23985870	ERS328909
PRJEB4336	23985870	ERS328910
PRJEB4336	23985870	ERS328911
PRJEB4336	23985870	ERS328912
PRJEB4336	23985870	ERS328913
PRJEB4336	23985870	ERS328914
PRJEB4336	23985870	ERS328915
PRJEB4336	23985870	ERS328916
PRJEB4336	23985870	ERS328917
PRJEB4336	23985870	ERS328918
PRJEB4336	23985870	ERS328919
PRJEB4336	23985870	ERS328920
PRJEB4336	23985870	ERS328921
PRJEB4336	23985870	ERS328922
PRJEB4336	23985870	ERS328923
PRJEB4336	23985870	ERS328924
PRJEB4336	23985870	ERS328925
PRJEB4336	23985870	ERS328926
PRJEB4336	23985870	ERS328927
PRJEB4336	23985870	ERS328928
PRJEB4336	23985870	ERS328929
PRJEB4336	23985870	ERS328930
PRJEB4336	23985870	ERS328931
PRJEB4336	23985870	ERS328932
PRJEB4336	23985870	ERS328933
PRJEB4336	23985870	ERS328934
PRJEB4336	23985870	ERS328935
PRJEB4336	23985870	ERS328936
PRJEB4336	23985870	ERS328937
PRJEB4336	23985870	ERS328938
PRJEB4336	23985870	ERS328939
PRJEB4336	23985870	ERS328940
PRJEB4336	23985870	ERS328941
PRJEB4336	23985870	ERS328942
PRJEB4336	23985870	ERS328943
PRJEB4336	23985870	ERS328944
PRJEB4336	23985870	ERS328945
PRJEB4336	23985870	ERS328946
PRJEB4336	23985870	ERS328947
PRJEB4336	23985870	ERS328948
PRJEB4336	23985870	ERS328949
PRJEB4336	23985870	ERS328950
PRJEB4336	23985870	ERS328951
PRJEB4336	23985870	ERS328952
PRJEB4336	23985870	ERS328953
PRJEB4336	23985870	ERS328954
PRJEB4336	23985870	ERS328955
PRJEB4336	23985870	ERS328956
PRJEB4336	23985870	ERS328957
PRJEB4336	23985870	ERS328958
PRJEB4336	23985870	ERS328959
PRJEB4336	23985870	ERS328960
PRJEB4336	23985870	ERS328961
PRJEB4336	23985870	ERS328962
PRJEB4336	23985870	ERS328963
PRJEB4336	23985870	ERS328964
PRJEB4336	23985870	ERS328965
PRJEB4336	23985870	ERS328966
PRJEB4336	23985870	ERS328967
PRJEB4336	23985870	ERS328968
PRJEB4336	23985870	ERS328969
PRJEB4336	23985870	ERS328970
PRJEB4336	23985870	ERS328971
PRJEB4336	23985870	ERS328972
PRJEB4336	23985870	ERS328973
PRJEB4336	23985870	ERS328974
PRJEB4336	23985870	ERS328975
PRJEB4336	23985870	ERS328976
PRJEB4336	23985870	ERS328977
PRJEB4336	23985870	ERS328978
PRJEB4336	23985870	ERS328979
PRJEB4336	23985870	ERS328980
PRJEB4336	23985870	ERS328981
PRJEB4336	23985870	ERS328982
PRJEB4336	23985870	ERS328983
PRJEB4336	23985870	ERS328984
PRJEB4336	23985870	ERS328985
PRJEB4336	23985870	ERS328986
PRJEB4336	23985870	ERS328987
PRJEB4336	23985870	ERS328988
PRJEB4336	23985870	ERS328989
PRJEB4336	23985870	ERS328990
PRJEB4336	23985870	ERS328991
PRJEB4336	23985870	ERS328992
PRJEB4336	23985870	ERS328993
PRJEB4336	23985870	ERS328994
PRJEB4336	23985870	ERS328995
PRJEB4336	23985870	ERS328996
PRJEB4336	23985870	ERS328997
PRJEB4336	23985870	ERS328998
PRJEB4336	23985870	ERS328999
PRJEB4336	23985870	ERS329000
PRJEB4336	23985870	ERS329001
PRJEB4336	23985870	ERS329002
PRJEB4336	23985870	ERS329003
PRJEB4336	23985870	ERS329004
PRJEB4336	23985870	ERS329005
PRJEB4336	23985870	ERS329006
PRJEB4336	23985870	ERS329007
PRJEB5224	24997786	ERS396293
PRJEB5224	24997786	ERS396294
PRJEB5224	24997786	ERS396295
PRJEB5224	24997786	ERS396296
PRJEB5224	24997786	ERS396297
PRJEB5224	24997786	ERS396298
PRJEB5224	24997786	ERS396299
PRJEB5224	24997786	ERS396300
PRJEB5224	24997786	ERS396301
PRJEB5224	24997786	ERS396302
PRJEB5224	24997786	ERS396303
PRJEB5224	24997786	ERS396304
PRJEB5224	24997786	ERS396305
PRJEB5224	24997786	ERS396306
PRJEB5224	24997786	ERS396307
PRJEB5224	24997786	ERS396308
PRJEB5224	24997786	ERS396309
PRJEB5224	24997786	ERS396310
PRJEB5224	24997786	ERS396311
PRJEB5224	24997786	ERS396312
PRJEB5224	24997786	ERS396313
PRJEB5224	24997786	ERS396314
PRJEB5224	24997786	ERS396315
PRJEB5224	24997786	ERS396316
PRJEB5224	24997786	ERS396317
PRJEB5224	24997786	ERS396318
PRJEB5224	24997786	ERS396319
PRJEB5224	24997786	ERS396320
PRJEB5224	24997786	ERS396321
PRJEB5224	24997786	ERS396322
PRJEB5224	24997786	ERS396323
PRJEB5224	24997786	ERS396324
PRJEB5224	24997786	ERS396325
PRJEB5224	24997786	ERS396326
PRJEB5224	24997786	ERS396327
PRJEB5224	24997786	ERS396328
PRJEB5224	24997786	ERS396329
PRJEB5224	24997786	ERS396330
PRJEB5224	24997786	ERS396331
PRJEB5224	24997786	ERS396332
PRJEB5224	24997786	ERS396333
PRJEB5224	24997786	ERS396334
PRJEB5224	24997786	ERS396335
PRJEB5224	24997786	ERS396336
PRJEB5224	24997786	ERS396337
PRJEB5224	24997786	ERS396338
PRJEB5224	24997786	ERS396339
PRJEB5224	24997786	ERS396340
PRJEB5224	24997786	ERS396341
PRJEB5224	24997786	ERS396342
PRJEB5224	24997786	ERS396343
PRJEB5224	24997786	ERS396344
PRJEB5224	24997786	ERS396345
PRJEB5224	24997786	ERS396346
PRJEB5224	24997786	ERS396347
PRJEB5224	24997786	ERS396348
PRJEB5224	24997786	ERS396349
PRJEB5224	24997786	ERS396350
PRJEB5224	24997786	ERS396351
PRJEB5224	24997786	ERS396352
PRJEB5224	24997786	ERS396353
PRJEB5224	24997786	ERS396354
PRJEB5224	24997786	ERS396355
PRJEB5224	24997786	ERS396356
PRJEB5224	24997786	ERS396357
PRJEB5224	24997786	ERS396358
PRJEB5224	24997786	ERS396359
PRJEB5224	24997786	ERS396360
PRJEB5224	24997786	ERS396361
PRJEB5224	24997786	ERS396362
PRJEB5224	24997786	ERS396363
PRJEB5224	24997786	ERS396364
PRJEB5224	24997786	ERS396365
PRJEB5224	24997786	ERS396366
PRJEB5224	24997786	ERS396367
PRJEB5224	24997786	ERS396368
PRJEB5224	24997786	ERS396369
PRJEB5224	24997786	ERS396370
PRJEB5224	24997786	ERS396371
PRJEB5224	24997786	ERS396372
PRJEB5224	24997786	ERS396373
PRJEB5224	24997786	ERS396374
PRJEB5224	24997786	ERS396375
PRJEB5224	24997786	ERS396376
PRJEB5224	24997786	ERS396377
PRJEB5224	24997786	ERS396378
PRJEB5224	24997786	ERS396379
PRJEB5224	24997786	ERS396380
PRJEB5224	24997786	ERS396381
PRJEB5224	24997786	ERS396382
PRJEB5224	24997786	ERS396383
PRJEB5224	24997786	ERS396384
PRJEB5224	24997786	ERS396385
PRJEB5224	24997786	ERS396386
PRJEB5224	24997786	ERS396387
PRJEB5224	24997786	ERS396388
PRJEB5224	24997786	ERS396389
PRJEB5224	24997786	ERS396390
PRJEB5224	24997786	ERS396391
PRJEB5224	24997786	ERS396392
PRJEB5224	24997786	ERS396393
PRJEB5224	24997786	ERS396394
PRJEB5224	24997786	ERS396395
PRJEB5224	24997786	ERS396396
PRJEB5224	24997786	ERS396397
PRJEB5224	24997786	ERS396398
PRJEB5224	24997786	ERS396399
PRJEB5224	24997786	ERS396400
PRJEB5224	24997786	ERS396401
PRJEB5224	24997786	ERS396402
PRJEB5224	24997786	ERS396403
PRJEB5224	24997786	ERS396404
PRJEB5224	24997786	ERS396405
PRJEB5224	24997786	ERS396406
PRJEB5224	24997786	ERS396408
PRJEB5224	24997786	ERS396407
PRJEB5224	24997786	ERS396409
PRJEB5224	24997786	ERS396410
PRJEB5224	24997786	ERS396411
PRJEB5224	24997786	ERS396412
PRJEB5224	24997786	ERS396413
PRJEB5224	24997786	ERS396414
PRJEB5224	24997786	ERS396415
PRJEB5224	24997786	ERS396416
PRJEB5224	24997786	ERS396417
PRJEB5224	24997786	ERS396418
PRJEB5224	24997786	ERS396419
PRJEB5224	24997786	ERS396421
PRJEB5224	24997786	ERS396420
PRJEB5224	24997786	ERS396422
PRJEB5224	24997786	ERS396423
PRJEB5224	24997786	ERS396424
PRJEB5224	24997786	ERS396425
PRJEB5224	24997786	ERS396426
PRJEB5224	24997786	ERS396427
PRJEB5224	24997786	ERS396428
PRJEB5224	24997786	ERS396429
PRJEB5224	24997786	ERS396430
PRJEB5224	24997786	ERS396431
PRJEB5224	24997786	ERS396433
PRJEB5224	24997786	ERS396432
PRJEB5224	24997786	ERS396434
PRJEB5224	24997786	ERS396435
PRJEB5224	24997786	ERS396436
PRJEB5224	24997786	ERS396437
PRJEB5224	24997786	ERS396438
PRJEB5224	24997786	ERS396439
PRJEB5224	24997786	ERS396440
PRJEB5224	24997786	ERS396442
PRJEB5224	24997786	ERS396441
PRJEB5224	24997786	ERS396443
PRJEB5224	24997786	ERS396444
PRJEB5224	24997786	ERS396445
PRJEB5224	24997786	ERS396446
PRJEB5224	24997786	ERS396447
PRJEB5224	24997786	ERS396448
PRJEB5224	24997786	ERS396449
PRJEB5224	24997786	ERS396450
PRJEB5224	24997786	ERS396451
PRJEB5224	24997786	ERS396452
PRJEB5224	24997786	ERS396453
PRJEB5224	24997786	ERS396454
PRJEB5224	24997786	ERS396455
PRJEB5224	24997786	ERS396457
PRJEB5224	24997786	ERS396458
PRJEB5224	24997786	ERS396459
PRJEB5224	24997786	ERS396460
PRJEB5224	24997786	ERS396461
PRJEB5224	24997786	ERS396462
PRJEB5224	24997786	ERS396463
PRJEB5224	24997786	ERS396464
PRJEB5224	24997786	ERS396465
PRJEB5224	24997786	ERS396466
PRJEB5224	24997786	ERS396467
PRJEB5224	24997786	ERS396468
PRJEB5224	24997786	ERS396469
PRJEB5224	24997786	ERS396470
PRJEB5224	24997786	ERS396471
PRJEB5224	24997786	ERS396472
PRJEB5224	24997786	ERS396473
PRJEB5224	24997786	ERS396474
PRJEB5224	24997786	ERS396475
PRJEB5224	24997786	ERS396476
PRJEB5224	24997786	ERS396477
PRJEB5224	24997786	ERS396478
PRJEB5224	24997786	ERS396479
PRJEB5224	24997786	ERS396480
PRJEB5224	24997786	ERS396481
PRJEB5224	24997786	ERS396482
PRJEB5224	24997786	ERS396483
PRJEB5224	24997786	ERS396484
PRJEB5224	24997786	ERS396485
PRJEB5224	24997786	ERS396486
PRJEB5224	24997786	ERS396487
PRJEB5224	24997786	ERS396488
PRJEB5224	24997786	ERS396489
PRJEB5224	24997786	ERS396490
PRJEB5224	24997786	ERS396491
PRJEB5224	24997786	ERS396492
PRJEB5224	24997786	ERS396493
PRJEB5224	24997786	ERS396494
PRJEB5224	24997786	ERS396495
PRJEB5224	24997786	ERS396496
PRJEB5224	24997786	ERS396497
PRJEB5224	24997786	ERS396498
PRJEB5224	24997786	ERS396499
PRJEB5224	24997786	ERS396500
PRJEB5224	24997786	ERS396501
PRJEB5224	24997786	ERS396502
PRJEB5224	24997786	ERS396503
PRJEB5224	24997786	ERS396504
PRJEB5224	24997786	ERS396505
PRJEB5224	24997786	ERS396506
PRJEB5224	24997786	ERS396507
PRJEB5224	24997786	ERS396508
PRJEB5224	24997786	ERS396509
PRJEB5224	24997786	ERS396510
PRJEB5224	24997786	ERS396511
PRJEB5224	24997786	ERS396512
PRJEB5224	24997786	ERS396513
PRJEB5224	24997786	ERS396514
PRJEB5224	24997786	ERS396515
PRJEB5224	24997786	ERS396516
PRJEB5224	24997786	ERS396517
PRJEB5224	24997786	ERS396518
PRJEB5224	24997786	ERS396519
PRJEB5224	24997786	ERS396520
PRJEB5224	24997786	ERS396521
PRJEB5224	24997786	ERS396522
PRJEB5224	24997786	ERS396523
PRJEB5224	24997786	ERS396524
PRJEB5224	24997786	ERS396525
PRJEB5224	24997786	ERS396526
PRJEB5224	24997786	ERS396527
PRJEB5224	24997786	ERS396528
PRJEB5224	24997786	ERS396529
PRJEB5224	24997786	ERS396530
PRJEB5224	24997786	ERS396531
PRJEB5224	24997786	ERS396532
PRJEB5224	24997786	ERS396533
PRJEB5224	24997786	ERS396534
PRJEB5224	24997786	ERS396535
PRJEB5224	24997786	ERS396536
PRJEB5224	24997786	ERS396537
PRJEB5224	24997786	ERS396538
PRJEB5224	24997786	ERS396539
PRJEB5224	24997786	ERS396540
PRJEB5224	24997786	ERS396541
PRJEB6337	25079328	ERS475105
PRJEB6337	25079328	ERS475208
PRJEB6337	25079328	ERS475209
PRJEB6337	25079328	ERS475210
PRJEB6337	25079328	ERS475212
PRJEB6337	25079328	ERS475213
PRJEB6337	25079328	ERS475215
PRJEB6337	25079328	ERS475217
PRJEB6337	25079328	ERS475219
PRJEB6337	25079328	ERS475220
PRJEB6337	25079328	ERS475221
PRJEB6337	25079328	ERS475223
PRJEB6337	25079328	ERS475225
PRJEB6337	25079328	ERS475228
PRJEB6337	25079328	ERS475229
PRJEB6337	25079328	ERS475230
PRJEB6337	25079328	ERS475231
PRJEB6337	25079328	ERS475232
PRJEB6337	25079328	ERS475233
PRJEB6337	25079328	ERS475234
PRJEB6337	25079328	ERS475235
PRJEB6337	25079328	ERS475236
PRJEB6337	25079328	ERS475237
PRJEB6337	25079328	ERS475238
PRJEB6337	25079328	ERS475239
PRJEB6337	25079328	ERS475240
PRJEB6337	25079328	ERS475242
PRJEB6337	25079328	ERS475243
PRJEB6337	25079328	ERS475244
PRJEB6337	25079328	ERS475247
PRJEB6337	25079328	ERS475106
PRJEB6337	25079328	ERS475107
PRJEB6337	25079328	ERS475108
PRJEB6337	25079328	ERS475109
PRJEB6337	25079328	ERS475111
PRJEB6337	25079328	ERS475112
PRJEB6337	25079328	ERS475114
PRJEB6337	25079328	ERS475116
PRJEB6337	25079328	ERS475118
PRJEB6337	25079328	ERS475120
PRJEB6337	25079328	ERS475122
PRJEB6337	25079328	ERS475123
PRJEB6337	25079328	ERS475124
PRJEB6337	25079328	ERS475125
PRJEB6337	25079328	ERS475126
PRJEB6337	25079328	ERS475127
PRJEB6337	25079328	ERS475128
PRJEB6337	25079328	ERS475130
PRJEB6337	25079328	ERS475131
PRJEB6337	25079328	ERS475132
PRJEB6337	25079328	ERS475133
PRJEB6337	25079328	ERS475134
PRJEB6337	25079328	ERS475136
PRJEB6337	25079328	ERS475137
PRJEB6337	25079328	ERS475138
PRJEB6337	25079328	ERS475140
PRJEB6337	25079328	ERS475141
PRJEB6337	25079328	ERS475142
PRJEB6337	25079328	ERS475143
PRJEB6337	25079328	ERS475145
PRJEB6337	25079328	ERS475146
PRJEB6337	25079328	ERS475148
PRJEB6337	25079328	ERS475149
PRJEB6337	25079328	ERS475150
PRJEB6337	25079328	ERS475151
PRJEB6337	25079328	ERS475152
PRJEB6337	25079328	ERS475154
PRJEB6337	25079328	ERS475156
PRJEB6337	25079328	ERS475158
PRJEB6337	25079328	ERS475159
PRJEB6337	25079328	ERS475161
PRJEB6337	25079328	ERS475162
PRJEB6337	25079328	ERS475164
PRJEB6337	25079328	ERS475165
PRJEB6337	25079328	ERS475166
PRJEB6337	25079328	ERS475167
PRJEB6337	25079328	ERS475168
PRJEB6337	25079328	ERS475169
PRJEB6337	25079328	ERS475171
PRJEB6337	25079328	ERS475173
PRJEB6337	25079328	ERS475174
PRJEB6337	25079328	ERS475176
PRJEB6337	25079328	ERS475177
PRJEB6337	25079328	ERS475179
PRJEB6337	25079328	ERS475181
PRJEB6337	25079328	ERS475182
PRJEB6337	25079328	ERS475183
PRJEB6337	25079328	ERS475184
PRJEB6337	25079328	ERS475185
PRJEB6337	25079328	ERS475186
PRJEB6337	25079328	ERS475187
PRJEB6337	25079328	ERS475188
PRJEB6337	25079328	ERS475189
PRJEB6337	25079328	ERS475190
PRJEB6337	25079328	ERS475192
PRJEB6337	25079328	ERS475193
PRJEB6337	25079328	ERS475194
PRJEB6337	25079328	ERS475195
PRJEB6337	25079328	ERS475196
PRJEB6337	25079328	ERS475197
PRJEB6337	25079328	ERS475198
PRJEB6337	25079328	ERS475199
PRJEB6337	25079328	ERS475200
PRJEB6337	25079328	ERS475248
PRJEB6337	25079328	ERS475249
PRJEB6337	25079328	ERS475252
PRJEB6337	25079328	ERS475253
PRJEB6337	25079328	ERS475255
PRJEB6337	25079328	ERS475256
PRJEB6337	25079328	ERS475257
PRJEB6337	25079328	ERS475258
PRJEB6337	25079328	ERS475259
PRJEB6337	25079328	ERS475261
PRJEB6337	25079328	ERS475262
PRJEB6337	25079328	ERS475264
PRJEB6337	25079328	ERS475265
PRJEB6337	25079328	ERS475267
PRJEB6337	25079328	ERS475268
PRJEB6337	25079328	ERS475269
PRJEB6337	25079328	ERS475273
PRJEB6337	25079328	ERS475274
PRJEB6337	25079328	ERS475277
PRJEB6337	25079328	ERS475279
PRJEB6337	25079328	ERS475280
PRJEB6337	25079328	ERS475281
PRJEB6337	25079328	ERS475284
PRJEB6337	25079328	ERS475287
PRJEB6337	25079328	ERS475289
PRJEB6337	25079328	ERS475290
PRJEB6337	25079328	ERS475291
PRJEB6337	25079328	ERS475292
PRJEB6337	25079328	ERS475295
PRJEB6337	25079328	ERS475296
PRJEB6337	25079328	ERS475297
PRJEB6337	25079328	ERS475298
PRJEB6337	25079328	ERS475299
PRJEB6337	25079328	ERS475302
PRJEB6337	25079328	ERS475303
PRJEB6337	25079328	ERS475304
PRJEB6337	25079328	ERS475305
PRJEB6337	25079328	ERS475306
PRJEB6337	25079328	ERS475307
PRJEB6337	25079328	ERS475308
PRJEB6337	25079328	ERS475310
PRJEB6337	25079328	ERS475312
PRJEB6337	25079328	ERS475314
PRJEB6337	25079328	ERS475315
PRJEB6337	25079328	ERS475316
PRJEB6337	25079328	ERS475317
PRJEB6337	25079328	ERS475318
PRJEB6337	25079328	ERS475319
PRJEB6337	25079328	ERS475324
PRJEB6337	25079328	ERS475325
PRJEB6337	25079328	ERS475326
PRJEB6337	25079328	ERS475379
PRJEB6337	25079328	ERS475381
PRJEB6337	25079328	ERS475383
PRJEB6337	25079328	ERS475384
PRJEB6337	25079328	ERS475385
PRJEB6337	25079328	ERS475387
PRJEB6337	25079328	ERS475389
PRJEB6337	25079328	ERS475391
PRJEB6337	25079328	ERS475392
PRJEB6337	25079328	ERS475393
PRJEB6337	25079328	ERS475395
PRJEB6337	25079328	ERS475396
PRJEB6337	25079328	ERS475398
PRJEB6337	25079328	ERS475399
PRJEB6337	25079328	ERS475400
PRJEB6337	25079328	ERS475401
PRJEB6337	25079328	ERS475402
PRJEB6337	25079328	ERS475403
PRJEB6337	25079328	ERS475406
PRJEB6337	25079328	ERS475408
PRJEB6337	25079328	ERS475410
PRJEB6337	25079328	ERS475412
PRJEB6337	25079328	ERS475413
PRJEB6337	25079328	ERS475415
PRJEB6337	25079328	ERS475416
PRJEB6337	25079328	ERS475191
PRJEB6337	25079328	ERS475201
PRJEB6337	25079328	ERS475203
PRJEB6337	25079328	ERS475205
PRJEB6337	25079328	ERS475206
PRJEB6337	25079328	ERS475207
PRJEB6337	25079328	ERS475327
PRJEB6337	25079328	ERS475329
PRJEB6337	25079328	ERS475330
PRJEB6337	25079328	ERS475331
PRJEB6337	25079328	ERS475332
PRJEB6337	25079328	ERS475333
PRJEB6337	25079328	ERS475335
PRJEB6337	25079328	ERS475338
PRJEB6337	25079328	ERS475339
PRJEB6337	25079328	ERS475341
PRJEB6337	25079328	ERS475342
PRJEB6337	25079328	ERS475343
PRJEB6337	25079328	ERS475344
PRJEB6337	25079328	ERS475346
PRJEB6337	25079328	ERS475348
PRJEB6337	25079328	ERS475349
PRJEB6337	25079328	ERS475350
PRJEB6337	25079328	ERS475351
PRJEB6337	25079328	ERS475352
PRJEB6337	25079328	ERS475353
PRJEB6337	25079328	ERS475354
PRJEB6337	25079328	ERS475355
PRJEB6337	25079328	ERS475356
PRJEB6337	25079328	ERS475357
PRJEB6337	25079328	ERS475358
PRJEB6337	25079328	ERS475359
PRJEB6337	25079328	ERS475360
PRJEB6337	25079328	ERS475361
PRJEB6337	25079328	ERS475362
PRJEB6337	25079328	ERS475363
PRJEB6337	25079328	ERS475364
PRJEB6337	25079328	ERS475366
PRJEB6337	25079328	ERS475367
PRJEB6337	25079328	ERS475369
PRJEB6337	25079328	ERS475370
PRJEB6337	25079328	ERS475371
PRJEB6337	25079328	ERS475372
PRJEB6337	25079328	ERS475373
PRJEB6337	25079328	ERS475368
PRJEB6337	25079328	ERS475374
PRJEB6337	25079328	ERS475375
PRJEB6337	25079328	ERS475376
PRJEB6337	25079328	ERS475377
PRJNA489090	31501537	SRS5179301
PRJNA489090	31501537	SRS5179300
PRJNA489090	31501537	SRS5179298
PRJNA489090	31501537	SRS5179299
PRJNA489090	31501537	SRS5179297
PRJNA489090	31501537	SRS5179296
PRJNA489090	31501537	SRS5179295
PRJNA489090	31501537	SRS5179294
PRJNA489090	31501537	SRS5179293
PRJNA489090	31501537	SRS5179292
PRJNA489090	31501537	SRS5179291
PRJNA489090	31501537	SRS5179290
PRJNA489090	31501537	SRS5179289
PRJNA489090	31501537	SRS5179288
PRJNA489090	31501537	SRS5179287
PRJNA489090	31501537	SRS5179286
PRJNA489090	31501537	SRS5179285
PRJNA489090	31501537	SRS5179284
PRJNA489090	31501537	SRS5179283
PRJNA489090	31501537	SRS5179282
PRJNA489090	31501537	SRS5179281
PRJNA489090	31501537	SRS5179280
PRJNA489090	31501537	SRS5179279
PRJNA489090	31501537	SRS5179278
PRJNA489090	31501537	SRS5179277
PRJNA489090	31501537	SRS5179276
PRJNA489090	31501537	SRS5179275
PRJNA489090	31501537	SRS5179274
PRJNA489090	31501537	SRS5179273
PRJNA489090	31501537	SRS5179272
PRJNA489090	31501537	SRS5179271
PRJNA489090	31501537	SRS5179270
PRJNA489090	31501537	SRS5179269
PRJNA489090	31501537	SRS5179268
PRJNA489090	31501537	SRS5179267
PRJNA489090	31501537	SRS5179266
PRJNA489090	31501537	SRS5179265
PRJNA489090	31501537	SRS5179264
PRJNA489090	31501537	SRS5179263
PRJNA489090	31501537	SRS5179262
PRJNA489090	31501537	SRS5179261
PRJNA489090	31501537	SRS5179260
PRJNA489090	31501537	SRS5179259
PRJNA489090	31501537	SRS5179258
PRJNA489090	31501537	SRS5179257
PRJNA489090	31501537	SRS5179256
PRJNA489090	31501537	SRS5179255
PRJNA489090	31501537	SRS5179254
PRJNA489090	31501537	SRS5179253
PRJNA489090	31501537	SRS5179252
PRJNA489090	31501537	SRS5179251
PRJNA489090	31501537	SRS5179250
PRJNA489090	31501537	SRS5179249
PRJNA489090	31501537	SRS5179248
PRJNA489090	31501537	SRS5179247
PRJNA489090	31501537	SRS5179246
PRJNA489090	31501537	SRS5179245
PRJNA489090	31501537	SRS5179244
PRJNA489090	31501537	SRS5179243
PRJNA489090	31501537	SRS5179242
PRJNA489090	31501537	SRS5179241
PRJNA489090	31501537	SRS5179240
PRJNA489090	31501537	SRS5179239
PRJNA489090	31501537	SRS5179238
PRJNA489090	31501537	SRS5179237
PRJNA489090	31501537	SRS5179236
PRJNA489090	31501537	SRS5179235
PRJNA489090	31501537	SRS5179234
PRJNA489090	31501537	SRS5179233
PRJNA489090	31501537	SRS5179232
PRJNA489090	31501537	SRS5179231
PRJNA489090	31501537	SRS5179230
PRJNA489090	31501537	SRS5179229
PRJNA489090	31501537	SRS5179228
PRJNA489090	31501537	SRS5179227
PRJNA489090	31501537	SRS5179226
PRJNA489090	31501537	SRS5179225
PRJNA489090	31501537	SRS5179224
PRJNA489090	31501537	SRS5179223
PRJNA489090	31501537	SRS5179222
PRJNA489090	31501537	SRS5179221
PRJNA489090	31501537	SRS5179220
PRJNA489090	31501537	SRS5179219
PRJNA489090	31501537	SRS5179218
PRJNA489090	31501537	SRS5179217
PRJNA489090	31501537	SRS5179216
PRJNA489090	31501537	SRS5179215
PRJNA489090	31501537	SRS5179388
PRJNA489090	31501537	SRS5179387
PRJNA489090	31501537	SRS5179386
PRJNA489090	31501537	SRS5179385
PRJNA489090	31501537	SRS5179384
PRJNA489090	31501537	SRS5179383
PRJNA489090	31501537	SRS5179382
PRJNA489090	31501537	SRS5179381
PRJNA489090	31501537	SRS5179380
PRJNA489090	31501537	SRS5179379
PRJNA489090	31501537	SRS5179377
PRJNA489090	31501537	SRS5179378
PRJNA489090	31501537	SRS5179376
PRJNA489090	31501537	SRS5179374
PRJNA489090	31501537	SRS5179375
PRJNA489090	31501537	SRS5179373
PRJNA489090	31501537	SRS5179372
PRJNA489090	31501537	SRS5179371
PRJNA489090	31501537	SRS5179370
PRJNA489090	31501537	SRS5179369
PRJNA489090	31501537	SRS5179368
PRJNA489090	31501537	SRS5179367
PRJNA489090	31501537	SRS5179366
PRJNA489090	31501537	SRS5179365
PRJNA489090	31501537	SRS5179363
PRJNA489090	31501537	SRS5179364
PRJNA489090	31501537	SRS5179362
PRJNA489090	31501537	SRS5179360
PRJNA489090	31501537	SRS5179361
PRJNA489090	31501537	SRS5179359
PRJNA489090	31501537	SRS5179358
PRJNA489090	31501537	SRS5179357
PRJNA489090	31501537	SRS5179355
PRJNA489090	31501537	SRS5179356
PRJNA489090	31501537	SRS5179353
PRJNA489090	31501537	SRS5179352
PRJNA489090	31501537	SRS5179354
PRJNA489090	31501537	SRS5179351
PRJNA489090	31501537	SRS5179350
PRJNA489090	31501537	SRS5179349
PRJNA489090	31501537	SRS5179348
PRJNA489090	31501537	SRS5179347
PRJNA489090	31501537	SRS5179346
PRJNA489090	31501537	SRS5179345
PRJNA489090	31501537	SRS5179344
PRJNA489090	31501537	SRS5179342
PRJNA489090	31501537	SRS5179343
PRJNA489090	31501537	SRS5179341
PRJNA489090	31501537	SRS5179340
PRJNA489090	31501537	SRS5179339
PRJNA489090	31501537	SRS5179337
PRJNA489090	31501537	SRS5179338
PRJNA489090	31501537	SRS5179336
PRJNA489090	31501537	SRS5179335
PRJNA489090	31501537	SRS5179334
PRJNA489090	31501537	SRS5179333
PRJNA489090	31501537	SRS5179332
PRJNA489090	31501537	SRS5179331
PRJNA489090	31501537	SRS5179330
PRJNA489090	31501537	SRS5179329
PRJNA489090	31501537	SRS5179328
PRJNA489090	31501537	SRS5179327
PRJNA489090	31501537	SRS5179326
PRJNA489090	31501537	SRS5179325
PRJNA489090	31501537	SRS5179324
PRJNA489090	31501537	SRS5179323
PRJNA489090	31501537	SRS5179322
PRJNA489090	31501537	SRS5179321
PRJNA489090	31501537	SRS5179320
PRJNA489090	31501537	SRS5179319
PRJNA489090	31501537	SRS5179318
PRJNA489090	31501537	SRS5179317
PRJNA489090	31501537	SRS5179316
PRJNA489090	31501537	SRS5179315
PRJNA489090	31501537	SRS5179314
PRJNA489090	31501537	SRS5179313
PRJNA489090	31501537	SRS5179312
PRJNA489090	31501537	SRS5179311
PRJNA489090	31501537	SRS5179310
PRJNA489090	31501537	SRS5179309
PRJNA489090	31501537	SRS5179308
PRJNA489090	31501537	SRS5179306
PRJNA489090	31501537	SRS5179307
PRJNA489090	31501537	SRS5179305
PRJNA489090	31501537	SRS5179303
PRJNA489090	31501537	SRS5179304
PRJNA489090	31501537	SRS5179302
PRJNA489090	31501537	SRS5179469
PRJNA489090	31501537	SRS5179468
PRJNA489090	31501537	SRS5179467
PRJNA489090	31501537	SRS5179466
PRJNA489090	31501537	SRS5179465
PRJNA489090	31501537	SRS5179464
PRJNA489090	31501537	SRS5179463
PRJNA489090	31501537	SRS5179462
PRJNA489090	31501537	SRS5179461
PRJNA489090	31501537	SRS5179460
PRJNA489090	31501537	SRS5179459
PRJNA489090	31501537	SRS5179458
PRJNA489090	31501537	SRS5179457
PRJNA489090	31501537	SRS5179456
PRJNA489090	31501537	SRS5179455
PRJNA489090	31501537	SRS5179454
PRJNA489090	31501537	SRS5179453
PRJNA489090	31501537	SRS5179452
PRJNA489090	31501537	SRS5179451
PRJNA489090	31501537	SRS5179450
PRJNA489090	31501537	SRS5179449
PRJNA489090	31501537	SRS5179448
PRJNA489090	31501537	SRS5179447
PRJNA489090	31501537	SRS5179446
PRJNA489090	31501537	SRS5179445
PRJNA489090	31501537	SRS5179444
PRJNA489090	31501537	SRS5179443
PRJNA489090	31501537	SRS5179442
PRJNA489090	31501537	SRS5179441
PRJNA489090	31501537	SRS5179440
PRJNA489090	31501537	SRS5179438
PRJNA489090	31501537	SRS5179439
PRJNA489090	31501537	SRS5179437
PRJNA489090	31501537	SRS5179436
PRJNA489090	31501537	SRS5179435
PRJNA489090	31501537	SRS5179434
PRJNA489090	31501537	SRS5179433
PRJNA489090	31501537	SRS5179432
PRJNA489090	31501537	SRS5179431
PRJNA489090	31501537	SRS5179430
PRJNA489090	31501537	SRS5179429
PRJNA489090	31501537	SRS5179428
PRJNA489090	31501537	SRS5179427
PRJNA489090	31501537	SRS5179426
PRJNA489090	31501537	SRS5179425
PRJNA489090	31501537	SRS5179424
PRJNA489090	31501537	SRS5179423
PRJNA489090	31501537	SRS5179421
PRJNA489090	31501537	SRS5179422
PRJNA489090	31501537	SRS5179420
PRJNA489090	31501537	SRS5179419
PRJNA489090	31501537	SRS5179418
PRJNA489090	31501537	SRS5179417
PRJNA489090	31501537	SRS5179416
PRJNA489090	31501537	SRS5179415
PRJNA489090	31501537	SRS5179414
PRJNA489090	31501537	SRS5179413
PRJNA489090	31501537	SRS5179412
PRJNA489090	31501537	SRS5179411
PRJNA489090	31501537	SRS5179409
PRJNA489090	31501537	SRS5179410
PRJNA489090	31501537	SRS5179408
PRJNA489090	31501537	SRS5179407
PRJNA489090	31501537	SRS5179406
PRJNA489090	31501537	SRS5179405
PRJNA489090	31501537	SRS5179404
PRJNA489090	31501537	SRS5179403
PRJNA489090	31501537	SRS5179402
PRJNA489090	31501537	SRS5179401
PRJNA489090	31501537	SRS5179399
PRJNA489090	31501537	SRS5179400
PRJNA489090	31501537	SRS5179398
PRJNA489090	31501537	SRS5179397
PRJNA489090	31501537	SRS5179396
PRJNA489090	31501537	SRS5179395
PRJNA489090	31501537	SRS5179394
PRJNA489090	31501537	SRS5179392
PRJNA489090	31501537	SRS5179393
PRJNA489090	31501537	SRS5179391
PRJNA489090	31501537	SRS5179390
PRJNA489090	31501537	SRS5179389
PRJNA489090	31501537	SRS5179556
PRJNA489090	31501537	SRS5179555
PRJNA489090	31501537	SRS5179554
PRJNA489090	31501537	SRS5179553
PRJNA489090	31501537	SRS5179552
PRJNA489090	31501537	SRS5179551
PRJNA489090	31501537	SRS5179550
PRJNA489090	31501537	SRS5179549
PRJNA489090	31501537	SRS5179548
PRJNA489090	31501537	SRS5179547
PRJNA489090	31501537	SRS5179546
PRJNA489090	31501537	SRS5179545
PRJNA489090	31501537	SRS5179544
PRJNA489090	31501537	SRS5179543
PRJNA489090	31501537	SRS5179542
PRJNA489090	31501537	SRS5179541
PRJNA489090	31501537	SRS5179540
PRJNA489090	31501537	SRS5179539
PRJNA489090	31501537	SRS5179538
PRJNA489090	31501537	SRS5179537
PRJNA489090	31501537	SRS5179536
PRJNA489090	31501537	SRS5179535
PRJNA489090	31501537	SRS5179534
PRJNA489090	31501537	SRS5179533
PRJNA489090	31501537	SRS5179532
PRJNA489090	31501537	SRS5179531
PRJNA489090	31501537	SRS5179530
PRJNA489090	31501537	SRS5179529
PRJNA489090	31501537	SRS5179528
PRJNA489090	31501537	SRS5179527
PRJNA489090	31501537	SRS5179525
PRJNA489090	31501537	SRS5179526
PRJNA489090	31501537	SRS5179524
PRJNA489090	31501537	SRS5179523
PRJNA489090	31501537	SRS5179522
PRJNA489090	31501537	SRS5179521
PRJNA489090	31501537	SRS5179520
PRJNA489090	31501537	SRS5179519
PRJNA489090	31501537	SRS5179518
PRJNA489090	31501537	SRS5179517
PRJNA489090	31501537	SRS5179516
PRJNA489090	31501537	SRS5179515
PRJNA489090	31501537	SRS5179514
PRJNA489090	31501537	SRS5179513
PRJNA489090	31501537	SRS5179512
PRJNA489090	31501537	SRS5179511
PRJNA489090	31501537	SRS5179510
PRJNA489090	31501537	SRS5179509
PRJNA489090	31501537	SRS5179508
PRJNA489090	31501537	SRS5179507
PRJNA489090	31501537	SRS5179506
PRJNA489090	31501537	SRS5179505
PRJNA489090	31501537	SRS5179504
PRJNA489090	31501537	SRS5179503
PRJNA489090	31501537	SRS5179502
PRJNA489090	31501537	SRS5179501
PRJNA489090	31501537	SRS5179500
PRJNA489090	31501537	SRS5179499
PRJNA489090	31501537	SRS5179498
PRJNA489090	31501537	SRS5179497
PRJNA489090	31501537	SRS5179496
PRJNA489090	31501537	SRS5179495
PRJNA489090	31501537	SRS5179494
PRJNA489090	31501537	SRS5179492
PRJNA489090	31501537	SRS5179493
PRJNA489090	31501537	SRS5179491
PRJNA489090	31501537	SRS5179490
PRJNA489090	31501537	SRS5179489
PRJNA489090	31501537	SRS5179488
PRJNA489090	31501537	SRS5179487
PRJNA489090	31501537	SRS5179486
PRJNA489090	31501537	SRS5179485
PRJNA489090	31501537	SRS5179484
PRJNA489090	31501537	SRS5179483
PRJNA489090	31501537	SRS5179482
PRJNA489090	31501537	SRS5179481
PRJNA489090	31501537	SRS5179480
PRJNA489090	31501537	SRS5179479
PRJNA489090	31501537	SRS5179478
PRJNA489090	31501537	SRS5179477
PRJNA489090	31501537	SRS5179476
PRJNA489090	31501537	SRS5179475
PRJNA489090	31501537	SRS5179474
PRJNA489090	31501537	SRS5179473
PRJNA489090	31501537	SRS5179472
PRJNA489090	31501537	SRS5179471
PRJNA489090	31501537	SRS5179470
PRJNA489090	31501537	SRS5179643
PRJNA489090	31501537	SRS5179641
PRJNA489090	31501537	SRS5179642
PRJNA489090	31501537	SRS5179639
PRJNA489090	31501537	SRS5179640
PRJNA489090	31501537	SRS5179638
PRJNA489090	31501537	SRS5179637
PRJNA489090	31501537	SRS5179636
PRJNA489090	31501537	SRS5179635
PRJNA489090	31501537	SRS5179634
PRJNA489090	31501537	SRS5179633
PRJNA489090	31501537	SRS5179632
PRJNA489090	31501537	SRS5179631
PRJNA489090	31501537	SRS5179630
PRJNA489090	31501537	SRS5179628
PRJNA489090	31501537	SRS5179629
PRJNA489090	31501537	SRS5179627
PRJNA489090	31501537	SRS5179626
PRJNA489090	31501537	SRS5179625
PRJNA489090	31501537	SRS5179624
PRJNA489090	31501537	SRS5179623
PRJNA489090	31501537	SRS5179622
PRJNA489090	31501537	SRS5179621
PRJNA489090	31501537	SRS5179620
PRJNA489090	31501537	SRS5179619
PRJNA489090	31501537	SRS5179618
PRJNA489090	31501537	SRS5179617
PRJNA489090	31501537	SRS5179615
PRJNA489090	31501537	SRS5179616
PRJNA489090	31501537	SRS5179614
PRJNA489090	31501537	SRS5179613
PRJNA489090	31501537	SRS5179612
PRJNA489090	31501537	SRS5179611
PRJNA489090	31501537	SRS5179610
PRJNA489090	31501537	SRS5179609
PRJNA489090	31501537	SRS5179608
PRJNA489090	31501537	SRS5179607
PRJNA489090	31501537	SRS5179606
PRJNA489090	31501537	SRS5179605
PRJNA489090	31501537	SRS5179604
PRJNA489090	31501537	SRS5179603
PRJNA489090	31501537	SRS5179602
PRJNA489090	31501537	SRS5179601
PRJNA489090	31501537	SRS5179600
PRJNA489090	31501537	SRS5179599
PRJNA489090	31501537	SRS5179598
PRJNA489090	31501537	SRS5179597
PRJNA489090	31501537	SRS5179596
PRJNA489090	31501537	SRS5179595
PRJNA489090	31501537	SRS5179594
PRJNA489090	31501537	SRS5179593
PRJNA489090	31501537	SRS5179592
PRJNA489090	31501537	SRS5179591
PRJNA489090	31501537	SRS5179590
PRJNA489090	31501537	SRS5179589
PRJNA489090	31501537	SRS5179588
PRJNA489090	31501537	SRS5179587
PRJNA489090	31501537	SRS5179586
PRJNA489090	31501537	SRS5179585
PRJNA489090	31501537	SRS5179584
PRJNA489090	31501537	SRS5179583
PRJNA489090	31501537	SRS5179582
PRJNA489090	31501537	SRS5179581
PRJNA489090	31501537	SRS5179580
PRJNA489090	31501537	SRS5179579
PRJNA489090	31501537	SRS5179578
PRJNA489090	31501537	SRS5179577
PRJNA489090	31501537	SRS5179576
PRJNA489090	31501537	SRS5179575
PRJNA489090	31501537	SRS5179574
PRJNA489090	31501537	SRS5179573
PRJNA489090	31501537	SRS5179572
PRJNA489090	31501537	SRS5179571
PRJNA489090	31501537	SRS5179570
PRJNA489090	31501537	SRS5179568
PRJNA489090	31501537	SRS5179569
PRJNA489090	31501537	SRS5179567
PRJNA489090	31501537	SRS5179566
PRJNA489090	31501537	SRS5179565
PRJNA489090	31501537	SRS5179564
PRJNA489090	31501537	SRS5179563
PRJNA489090	31501537	SRS5179562
PRJNA489090	31501537	SRS5179561
PRJNA489090	31501537	SRS5179560
PRJNA489090	31501537	SRS5179559
PRJNA489090	31501537	SRS5179558
PRJNA489090	31501537	SRS5179557
PRJNA497734	27306663	SRS3958804
PRJNA497734	27306663	SRS3955185
PRJNA497734	27306663	SRS3955184
PRJNA497734	27306663	SRS3958677
PRJNA497734	27306663	SRS3958748
PRJNA497734	27306663	SRS3958287
PRJNA497734	27306663	SRS3958329
PRJNA497734	27306663	SRS3958495
PRJNA497734	27306663	SRS3958492
PRJNA497734	27306663	SRS3958494
PRJNA497734	27306663	SRS3958496
PRJNA497734	27306663	SRS3958678
PRJNA497734	27306663	SRS3958491
PRJNA497734	27306663	SRS3958497
PRJNA497734	27306663	SRS3958500
PRJNA497734	27306663	SRS3958498
PRJNA497734	27306663	SRS3958493
PRJNA497734	27306663	SRS3958785
PRJNA497734	27306663	SRS3958368
PRJNA497734	27306663	SRS3958369
PRJNA497734	27306663	SRS3958786
PRJNA497734	27306663	SRS3958363
PRJNA497734	27306663	SRS3958788
PRJNA497734	27306663	SRS3958784
PRJNA497734	27306663	SRS3958362
PRJNA497734	27306663	SRS3958789
PRJNA497734	27306663	SRS3958837
PRJNA497734	27306663	SRS3958783
PRJNA497734	27306663	SRS3958790
PRJNA497734	27306663	SRS3958787
PRJNA497734	27306663	SRS3958447
PRJNA497734	27306663	SRS3958440
PRJNA497734	27306663	SRS3958443
PRJNA497734	27306663	SRS3958445
PRJNA497734	27306663	SRS3958441
PRJNA497734	27306663	SRS3958444
PRJNA497734	27306663	SRS3958446
PRJNA497734	27306663	SRS3958439
PRJNA497734	27306663	SRS3958442
PRJNA497734	27306663	SRS3958548
PRJNA497734	27306663	SRS3958438
PRJNA497734	27306663	SRS3958551
PRJNA497734	27306663	SRS3958549
PRJNA497734	27306663	SRS3958402
PRJNA497734	27306663	SRS3958405
PRJNA497734	27306663	SRS3958403
PRJNA497734	27306663	SRS3958404
PRJNA497734	27306663	SRS3958406
PRJNA497734	27306663	SRS3958408
PRJNA497734	27306663	SRS3958385
PRJNA497734	27306663	SRS3958382
PRJNA497734	27306663	SRS3958384
PRJNA497734	27306663	SRS3958383
PRJNA497734	27306663	SRS3958386
PRJNA497734	27306663	SRS3958388
PRJNA497734	27306663	SRS3958380
PRJNA497734	27306663	SRS3958526
PRJNA497734	27306663	SRS3958381
PRJNA497734	27306663	SRS3958520
PRJNA497734	27306663	SRS3958521
PRJNA497734	27306663	SRS3958522
PRJNA497734	27306663	SRS3958524
PRJNA497734	27306663	SRS3958523
PRJNA497734	27306663	SRS3958814
PRJNA497734	27306663	SRS3958811
PRJNA497734	27306663	SRS3958810
PRJNA497734	27306663	SRS3958643
PRJNA497734	27306663	SRS3958642
PRJNA497734	27306663	SRS3958699
PRJNA497734	27306663	SRS3958698
PRJNA497734	27306663	SRS3958696
PRJNA497734	27306663	SRS3958540
PRJNA497734	27306663	SRS3958721
PRJNA497734	27306663	SRS3958719
PRJNA497734	27306663	SRS3958543
PRJNA497734	27306663	SRS3958541
PRJNA497734	27306663	SRS3958538
PRJNA497734	27306663	SRS3958720
PRJNA497734	27306663	SRS3958718
PRJNA497734	27306663	SRS3958542
PRJNA497734	27306663	SRS3958717
PRJNA497734	27306663	SRS3958714
PRJNA497734	27306663	SRS3958716
PRJNA497734	27306663	SRS3958715
PRJNA497734	27306663	SRS3958433
PRJNA497734	27306663	SRS3958432
PRJNA497734	27306663	SRS3958431
PRJNA497734	27306663	SRS3958689
PRJNA497734	27306663	SRS3958694
PRJNA497734	27306663	SRS3958695
PRJNA497734	27306663	SRS3958687
PRJNA497734	27306663	SRS3958341
PRJNA497734	27306663	SRS3958340
PRJNA497734	27306663	SRS3958756
PRJNA497734	27306663	SRS3958342
PRJNA497734	27306663	SRS3958752
PRJNA497734	27306663	SRS3958757
PRJNA497734	27306663	SRS3958754
PRJNA497734	27306663	SRS3958751
PRJNA497734	27306663	SRS3958561
PRJNA497734	27306663	SRS3958563
PRJNA497734	27306663	SRS3958559
PRJNA497734	27306663	SRS3958560
PRJNA497734	27306663	SRS3958566
PRJNA497734	27306663	SRS3958564
PRJNA497734	27306663	SRS3958562
PRJNA497734	27306663	SRS3958567
PRJNA497734	27306663	SRS3958568
PRJNA497734	27306663	SRS3958419
PRJNA497734	27306663	SRS3958421
PRJNA497734	27306663	SRS3958424
PRJNA497734	27306663	SRS3958420
PRJNA497734	27306663	SRS3958418
PRJNA497734	27306663	SRS3958425
PRJNA497734	27306663	SRS3958641
PRJNA497734	27306663	SRS3958807
PRJNA497734	27306663	SRS3958665
PRJNA497734	27306663	SRS3958802
PRJNA497734	27306663	SRS3958437
PRJNA497734	27306663	SRS3958801
PRJNA497734	27306663	SRS3958800
PRJNA497734	27306663	SRS3958372
PRJNA497734	27306663	SRS3958374
PRJNA497734	27306663	SRS3958373
PRJNA497734	27306663	SRS3958376
PRJNA497734	27306663	SRS3958378
PRJNA497734	27306663	SRS3958377
PRJNA497734	27306663	SRS3958375
PRJNA497734	27306663	SRS3958379
PRJNA497734	27306663	SRS3958658
PRJNA497734	27306663	SRS3958660
PRJNA497734	27306663	SRS3958656
PRJNA497734	27306663	SRS3958655
PRJNA497734	27306663	SRS3958582
PRJNA497734	27306663	SRS3958608
PRJNA497734	27306663	SRS3958606
PRJNA497734	27306663	SRS3958581
PRJNA497734	27306663	SRS3958607
PRJNA497734	27306663	SRS3958579
PRJNA497734	27306663	SRS3958609
PRJNA497734	27306663	SRS3958610
PRJNA497734	27306663	SRS3958779
PRJNA497734	27306663	SRS3958352
PRJNA497734	27306663	SRS3958354
PRJNA497734	27306663	SRS3958780
PRJNA497734	27306663	SRS3958353
PRJNA497734	27306663	SRS3958355
PRJNA497734	27306663	SRS3958770
PRJNA497734	27306663	SRS3958731
PRJNA497734	27306663	SRS3958769
PRJNA497734	27306663	SRS3958732
PRJNA497734	27306663	SRS3958730
PRJNA497734	27306663	SRS3958725
PRJNA497734	27306663	SRS3958724
PRJNA497734	27306663	SRS3958722
PRJNA497734	27306663	SRS3958481
PRJNA497734	27306663	SRS3958450
PRJNA497734	27306663	SRS3958319
PRJNA497734	27306663	SRS3958315
PRJNA497734	27306663	SRS3958316
PRJNA497734	27306663	SRS3958448
PRJNA497734	27306663	SRS3958317
PRJNA497734	27306663	SRS3958456
PRJNA497734	27306663	SRS3958457
PRJNA497734	27306663	SRS3958312
PRJNA497734	27306663	SRS3958321
PRJNA497734	27306663	SRS3958654
PRJNA497734	27306663	SRS3958314
PRJNA497734	27306663	SRS3958320
PRJNA497734	27306663	SRS3958313
PRJNA497734	27306663	SRS3958318
PRJNA497734	27306663	SRS3958791
PRJNA497734	27306663	SRS3958547
PRJNA497734	27306663	SRS3958794
PRJNA497734	27306663	SRS3958796
PRJNA497734	27306663	SRS3958798
PRJNA497734	27306663	SRS3958792
PRJNA497734	27306663	SRS3958797
PRJNA497734	27306663	SRS3958653
PRJNA497734	27306663	SRS3958545
PRJNA497734	27306663	SRS3958602
PRJNA497734	27306663	SRS3958600
PRJNA497734	27306663	SRS3958603
PRJNA497734	27306663	SRS3958831
PRJNA497734	27306663	SRS3958605
PRJNA497734	27306663	SRS3958311
PRJNA497734	27306663	SRS3958558
PRJNA497734	27306663	SRS3958835
PRJNA497734	27306663	SRS3958833
PRJNA497734	27306663	SRS3958310
PRJNA497734	27306663	SRS3958604
PRJNA497734	27306663	SRS3958309
PRJNA497734	27306663	SRS3958639
PRJNA497734	27306663	SRS3958635
PRJNA497734	27306663	SRS3958636
PRJNA497734	27306663	SRS3958824
PRJNA497734	27306663	SRS3958834
PRJNA497734	27306663	SRS3958637
PRJNA497734	27306663	SRS3958640
PRJNA497734	27306663	SRS3958829
PRJNA497734	27306663	SRS3958826
PRJNA497734	27306663	SRS3958828
PRJNA497734	27306663	SRS3958832
PRJNA497734	27306663	SRS3958830
PRJNA497734	27306663	SRS3958638
PRJNA497734	27306663	SRS3958652
PRJNA497734	27306663	SRS3958529
PRJNA497734	27306663	SRS3958345
PRJNA497734	27306663	SRS3958344
PRJNA497734	27306663	SRS3958827
PRJNA497734	27306663	SRS3958745
PRJNA497734	27306663	SRS3958744
PRJNA497734	27306663	SRS3958825
PRJNA497734	27306663	SRS3958461
PRJNA497734	27306663	SRS3958469
PRJNA497734	27306663	SRS3958460
PRJNA497734	27306663	SRS3958343
PRJNA497734	27306663	SRS3963320
PRJNA497734	27306663	SRS3963321
PRJNA497734	27306663	SRS3963325
PRJNA497734	27306663	SRS3962998
PRJNA497734	27306663	SRS3962997
PRJNA497734	27306663	SRS3962994
PRJNA497734	27306663	SRS3962996
PRJNA290380	27133167	SRS1719088
PRJNA290380	27133167	SRS1719089
PRJNA290380	27133167	SRS1719090
PRJNA290380	27133167	SRS1719091
PRJNA290380	27133167	SRS1719092
PRJNA290380	27133167	SRS1719093
PRJNA290380	27133167	SRS1719094
PRJNA290380	27133167	SRS1719095
PRJNA290380	27133167	SRS1719096
PRJNA290380	27133167	SRS1719097
PRJNA290380	27133167	SRS1719098
PRJNA290380	27133167	SRS1719099
PRJNA290380	27133167	SRS1719100
PRJNA290380	27133167	SRS1719101
PRJNA290380	27133167	SRS1719102
PRJNA290380	27133167	SRS1719103
PRJNA290380	27133167	SRS1719104
PRJNA290380	27133167	SRS1719105
PRJNA290380	27133167	SRS1719106
PRJNA290380	27133167	SRS1719107
PRJNA290380	27133167	SRS1719108
PRJNA290380	27133167	SRS1719109
PRJNA290380	27133167	SRS1719110
PRJNA290380	27133167	SRS1719112
PRJNA290380	27133167	SRS1719113
PRJNA290380	27133167	SRS1719114
PRJNA290380	27133167	SRS1719115
PRJNA290380	27133167	SRS1719116
PRJNA290380	27133167	SRS1719117
PRJNA290380	27133167	SRS1719118
PRJNA290380	27133167	SRS1719119
PRJNA290380	27133167	SRS1719120
PRJNA290380	27133167	SRS1719121
PRJNA290380	27133167	SRS1719122
PRJNA290380	27133167	SRS1719123
PRJNA290380	27133167	SRS1719124
PRJNA290380	27133167	SRS1719125
PRJNA290380	27133167	SRS1719126
PRJNA290380	27133167	SRS1719127
PRJNA290380	27133167	SRS1719128
PRJNA290380	27133167	SRS1719129
PRJNA290380	27133167	SRS1719130
PRJNA290380	27133167	SRS1719131
PRJNA290380	27133167	SRS1719132
PRJNA290380	27133167	SRS1719134
PRJNA290380	27133167	SRS1719135
PRJNA290380	27133167	SRS1719136
PRJNA290380	27133167	SRS1719137
PRJNA290380	27133167	SRS1719138
PRJNA290380	27133167	SRS1719139
PRJNA290380	27133167	SRS1719141
PRJNA290380	27133167	SRS1719142
PRJNA290380	27133167	SRS1719143
PRJNA290380	27133167	SRS1719144
PRJNA290380	27133167	SRS1719145
PRJNA290380	27133167	SRS1719146
PRJNA290380	27133167	SRS1719147
PRJNA290380	27133167	SRS1719148
PRJNA290380	27133167	SRS1719149
PRJNA290380	27133167	SRS1719150
PRJNA290380	27133167	SRS1719151
PRJNA290380	27133167	SRS1719152
PRJNA290380	27133167	SRS1719153
PRJNA290380	27133167	SRS1719154
PRJNA290380	27133167	SRS1719155
PRJNA290380	27133167	SRS1719156
PRJNA290380	27133167	SRS1719157
PRJNA290380	27133167	SRS1719158
PRJNA290380	27133167	SRS1719159
PRJNA290380	27133167	SRS1719160
PRJNA290380	27133167	SRS1719161
PRJNA290380	27133167	SRS1719162
PRJNA290380	27133167	SRS1719163
PRJNA290380	27133167	SRS1719164
PRJNA290380	27133167	SRS1719165
PRJNA290380	27133167	SRS1719166
PRJNA290380	27133167	SRS1719167
PRJNA290380	27133167	SRS1719168
PRJNA290380	27133167	SRS1719169
PRJNA290380	27133167	SRS1719170
PRJNA290380	27133167	SRS1719171
PRJNA290380	27133167	SRS1719172
PRJNA290380	27133167	SRS1719173
PRJNA290380	27133167	SRS1719174
PRJNA290380	27133167	SRS1719175
PRJNA290380	27133167	SRS1719176
PRJNA290380	27133167	SRS1719177
PRJNA290380	27133167	SRS1719178
PRJNA290380	27133167	SRS1719179
PRJNA290380	27133167	SRS1719180
PRJNA290380	27133167	SRS1719181
PRJNA290380	27133167	SRS1719182
PRJNA290380	27133167	SRS1719183
PRJNA290380	27133167	SRS1719184
PRJNA290380	27133167	SRS1719185
PRJNA290380	27133167	SRS1719186
PRJNA290380	27133167	SRS1719187
PRJNA290380	27133167	SRS1719188
PRJNA290380	27133167	SRS1719189
PRJNA290380	27133167	SRS1719190
PRJNA290380	27133167	SRS1719191
PRJNA290380	27133167	SRS1719192
PRJNA290380	27133167	SRS1719193
PRJNA290380	27133167	SRS1719194
PRJNA290380	27133167	SRS1719195
PRJNA290380	27133167	SRS1719196
PRJNA290380	27133167	SRS1719197
PRJNA290380	27133167	SRS1719198
PRJNA290380	27133167	SRS1719199
PRJNA290380	27133167	SRS1719200
PRJNA290380	27133167	SRS1719201
PRJNA290380	27133167	SRS1719202
PRJNA290380	27133167	SRS1719203
PRJNA290380	27133167	SRS1719204
PRJNA290380	27133167	SRS1719205
PRJNA290380	27133167	SRS1719206
PRJNA290380	27133167	SRS1719207
PRJNA290380	27133167	SRS1719208
PRJNA290380	27133167	SRS1719209
PRJNA290380	27133167	SRS1719210
PRJNA290380	27133167	SRS1719211
PRJNA290380	27133167	SRS1719212
PRJNA290380	27133167	SRS1719213
PRJNA290380	27133167	SRS1719214
PRJNA290380	27133167	SRS1719215
PRJNA290380	27133167	SRS1719216
PRJNA290380	27133167	SRS1719217
PRJNA290380	27133167	SRS1719218
PRJNA290380	27133167	SRS1719219
PRJNA290380	27133167	SRS1719220
PRJNA290380	27133167	SRS1719221
PRJNA290380	27133167	SRS1719222
PRJNA290380	27133167	SRS1719223
PRJNA290380	27133167	SRS1719224
PRJNA290380	27133167	SRS1719225
PRJNA290380	27133167	SRS1719226
PRJNA290380	27133167	SRS1719227
PRJNA290380	27133167	SRS1719228
PRJNA290380	27133167	SRS1719229
PRJNA290380	27133167	SRS1719230
PRJNA290380	27133167	SRS1719231
PRJNA290380	27133167	SRS1719232
PRJNA290380	27133167	SRS1719233
PRJNA290380	27133167	SRS1719234
PRJNA290380	27133167	SRS1719235
PRJNA290380	27133167	SRS1719236
PRJNA290380	27133167	SRS1719237
PRJNA290380	27133167	SRS1719238
PRJNA290380	27133167	SRS1719239
PRJNA290380	27133167	SRS1719240
PRJNA290380	27133167	SRS1719241
PRJNA290380	27133167	SRS1719242
PRJNA290380	27133167	SRS1719243
PRJNA290380	27133167	SRS1719244
PRJNA290380	27133167	SRS1719245
PRJNA290380	27133167	SRS1719246
PRJNA290380	27133167	SRS1719247
PRJNA290380	27133167	SRS1719248
PRJNA290380	27133167	SRS1719249
PRJNA290380	27133167	SRS1719250
PRJNA290380	27133167	SRS1719251
PRJNA290380	27133167	SRS1719252
PRJNA290380	27133167	SRS1719253
PRJNA290380	27133167	SRS1719254
PRJNA290380	27133167	SRS1719255
PRJNA290380	27133167	SRS1719256
PRJNA290380	27133167	SRS1719257
PRJNA290380	27133167	SRS1719258
PRJNA290380	27133167	SRS1719259
PRJNA290380	27133167	SRS1719260
PRJNA290380	27133167	SRS1719261
PRJNA290380	27133167	SRS1719262
PRJNA290380	27133167	SRS1719263
PRJNA290380	27133167	SRS1719264
PRJNA290380	27133167	SRS1719265
PRJNA290380	27133167	SRS1719266
PRJNA290380	27133167	SRS1719267
PRJNA290380	27133167	SRS1719268
PRJNA290380	27133167	SRS1719269
PRJNA290380	27133167	SRS1719270
PRJNA290380	27133167	SRS1719271
PRJNA290380	27133167	SRS1719272
PRJNA290380	27133167	SRS1719273
PRJNA290380	27133167	SRS1719274
PRJNA290380	27133167	SRS1719275
PRJNA290380	27133167	SRS1719276
PRJNA290380	27133167	SRS1719278
PRJNA290380	27133167	SRS1719279
PRJNA290380	27133167	SRS1719280
PRJNA290380	27133167	SRS1719281
PRJNA290380	27133167	SRS1719282
PRJNA290380	27133167	SRS1719283
PRJNA290380	27133167	SRS1719284
PRJNA290380	27133167	SRS1719285
PRJNA290380	27133167	SRS1719286
PRJNA290380	27133167	SRS1719287
PRJNA290380	27133167	SRS1719288
PRJNA290380	27133167	SRS1719289
PRJNA290380	27133167	SRS1719290
PRJNA290380	27133167	SRS1719291
PRJNA290380	27133167	SRS1719292
PRJNA290380	27133167	SRS1719293
PRJNA290380	27133167	SRS1719294
PRJNA290380	27133167	SRS1719295
PRJNA290380	27133167	SRS1719296
PRJNA290380	27133167	SRS1719297
PRJNA290380	27133167	SRS1719298
PRJNA290380	27133167	SRS1719299
PRJNA290380	27133167	SRS1719300
PRJNA290380	27133167	SRS1719301
PRJNA290380	27133167	SRS1719302
PRJNA290380	27133167	SRS1719304
PRJNA290380	27133167	SRS1719305
PRJNA290380	27133167	SRS1719306
PRJNA290380	27133167	SRS1719308
PRJNA290380	27133167	SRS1719309
PRJNA290380	27133167	SRS1719310
PRJNA290380	27133167	SRS1719311
PRJNA290380	27133167	SRS1719312
PRJNA290380	27133167	SRS1719313
PRJNA290380	27133167	SRS1719314
PRJNA290380	27133167	SRS1719315
PRJNA290380	27133167	SRS1719316
PRJNA290380	27133167	SRS1719317
PRJNA290380	27133167	SRS1719318
PRJNA290380	27133167	SRS1719319
PRJNA290380	27133167	SRS1719320
PRJNA290380	27133167	SRS1719321
PRJNA290380	27133167	SRS1719322
PRJNA290380	27133167	SRS1719323
PRJNA290380	27133167	SRS1719324
PRJNA290380	27133167	SRS1719325
PRJNA290380	27133167	SRS1719326
PRJNA290380	27133167	SRS1719327
PRJNA290380	27133167	SRS1719328
PRJNA290380	27133167	SRS1719329
PRJNA290380	27133167	SRS1719330
PRJNA290380	27133167	SRS1719331
PRJNA290380	27133167	SRS1719332
PRJNA290380	27133167	SRS1719333
PRJNA290380	27133167	SRS1719334
PRJNA290380	27133167	SRS1719335
PRJNA290380	27133167	SRS1719336
PRJNA290380	27133167	SRS1719337
PRJNA290380	27133167	SRS1719338
PRJNA290380	27133167	SRS1719339
PRJNA290380	27133167	SRS1719340
PRJNA290380	27133167	SRS1719341
PRJNA290380	27133167	SRS1719342
PRJNA290380	27133167	SRS1719343
PRJNA290380	27133167	SRS1719344
PRJNA290380	27133167	SRS1719345
PRJNA290380	27133167	SRS1719346
PRJNA290380	27133167	SRS1719347
PRJNA290380	27133167	SRS1719348
PRJNA290380	27133167	SRS1719349
PRJNA290380	27133167	SRS1719350
PRJNA290380	27133167	SRS1719351
PRJNA290380	27133167	SRS1719352
PRJNA290380	27133167	SRS1719353
PRJNA290380	27133167	SRS1719354
PRJNA290380	27133167	SRS1719355
PRJNA290380	27133167	SRS1719356
PRJNA290380	27133167	SRS1719357
PRJNA290380	27133167	SRS1719358
PRJNA290380	27133167	SRS1719359
PRJNA290380	27133167	SRS1719360
PRJNA290380	27133167	SRS1719361
PRJNA290380	27133167	SRS1719362
PRJNA290380	27133167	SRS1719363
PRJNA290380	27133167	SRS1719364
PRJNA290380	27133167	SRS1719365
PRJNA290380	27133167	SRS1719366
PRJNA290380	27133167	SRS1719367
PRJNA290380	27133167	SRS1719368
PRJNA290380	27133167	SRS1719369
PRJNA290380	27133167	SRS1719370
PRJNA290380	27133167	SRS1719371
PRJNA290380	27133167	SRS1719372
PRJNA290380	27133167	SRS1719373
PRJNA290380	27133167	SRS1719374
PRJNA290380	27133167	SRS1719376
PRJNA290380	27133167	SRS1719377
PRJNA290380	27133167	SRS1719378
PRJNA290380	27133167	SRS1719379
PRJNA290380	27133167	SRS1719380
PRJNA290380	27133167	SRS1719381
PRJNA290380	27133167	SRS1719382
PRJNA290380	27133167	SRS1719383
PRJNA290380	27133167	SRS1719384
PRJNA290380	27133167	SRS1719385
PRJNA290380	27133167	SRS1719386
PRJNA290380	27133167	SRS1719387
PRJNA290380	27133167	SRS1719388
PRJNA290380	27133167	SRS1719389
PRJNA290380	27133167	SRS1719390
PRJNA290380	27133167	SRS1719391
PRJNA290380	27133167	SRS1719392
PRJNA290380	27133167	SRS1719393
PRJNA290380	27133167	SRS1719394
PRJNA290380	27133167	SRS1719395
PRJNA290380	27133167	SRS1719396
PRJNA290380	27133167	SRS1719397
PRJNA290380	27133167	SRS1719398
PRJNA290380	27133167	SRS1719399
PRJNA290380	27133167	SRS1719400
PRJNA290380	27133167	SRS1719401
PRJNA290380	27133167	SRS1719402
PRJNA290380	27133167	SRS1719403
PRJNA290380	27133167	SRS1719404
PRJNA290380	27133167	SRS1719405
PRJNA290380	27133167	SRS1719406
PRJNA290380	27133167	SRS1719407
PRJNA290380	27133167	SRS1719408
PRJNA290380	27133167	SRS1719409
PRJNA290380	27133167	SRS1719410
PRJNA290380	27133167	SRS1719411
PRJNA290380	27133167	SRS1719412
PRJNA290380	27133167	SRS1719413
PRJNA290380	27133167	SRS1719414
PRJNA290380	27133167	SRS1719415
PRJNA290380	27133167	SRS1719416
PRJNA290380	27133167	SRS1719417
PRJNA290380	27133167	SRS1719418
PRJNA290380	27133167	SRS1719419
PRJNA290380	27133167	SRS1719420
PRJNA290380	27133167	SRS1719421
PRJNA290380	27133167	SRS1719422
PRJNA290380	27133167	SRS1719423
PRJNA290380	27133167	SRS1719424
PRJNA290380	27133167	SRS1719425
PRJNA290380	27133167	SRS1719426
PRJNA290380	27133167	SRS1719427
PRJNA290380	27133167	SRS1719428
PRJNA290380	27133167	SRS1719429
PRJNA290380	27133167	SRS1719430
PRJNA290380	27133167	SRS1719431
PRJNA290380	27133167	SRS1719432
PRJNA290380	27133167	SRS1719433
PRJNA290380	27133167	SRS1719434
PRJNA290380	27133167	SRS1719435
PRJNA290380	27133167	SRS1719436
PRJNA290380	27133167	SRS1719437
PRJNA290380	27133167	SRS1719438
PRJNA290380	27133167	SRS1719439
PRJNA290380	27133167	SRS1719440
PRJNA290380	27133167	SRS1719441
PRJNA290380	27133167	SRS1719442
PRJNA290380	27133167	SRS1719443
PRJNA290380	27133167	SRS1719444
PRJNA290380	27133167	SRS1719445
PRJNA290380	27133167	SRS1719446
PRJNA290380	27133167	SRS1719447
PRJNA290380	27133167	SRS1719448
PRJNA290380	27133167	SRS1719449
PRJNA290380	27133167	SRS1719450
PRJNA290380	27133167	SRS1719451
PRJNA290380	27133167	SRS1719452
PRJNA290380	27133167	SRS1719453
PRJNA290380	27133167	SRS1719454
PRJNA290380	27133167	SRS1719455
PRJNA290380	27133167	SRS1719456
PRJNA290380	27133167	SRS1719457
PRJNA290380	27133167	SRS1719458
PRJNA290380	27133167	SRS1719459
PRJNA290380	27133167	SRS1719460
PRJNA290380	27133167	SRS1719461
PRJNA290380	27133167	SRS1719462
PRJNA290380	27133167	SRS1719463
PRJNA290380	27133167	SRS1719464
PRJNA290380	27133167	SRS1719466
PRJNA290380	27133167	SRS1719467
PRJNA290380	27133167	SRS1719468
PRJNA290380	27133167	SRS1719469
PRJNA290380	27133167	SRS1719470
PRJNA290380	27133167	SRS1719471
PRJNA290380	27133167	SRS1719472
PRJNA290380	27133167	SRS1719473
PRJNA290380	27133167	SRS1719474
PRJNA290380	27133167	SRS1719475
PRJNA290380	27133167	SRS1719476
PRJNA290380	27133167	SRS1719477
PRJNA290380	27133167	SRS1719479
PRJNA290380	27133167	SRS1719480
PRJNA290380	27133167	SRS1719481
PRJNA290380	27133167	SRS1719482
PRJNA290380	27133167	SRS1719483
PRJNA290380	27133167	SRS1719484
PRJNA290380	27133167	SRS1719485
PRJNA290380	27133167	SRS1719486
PRJNA290380	27133167	SRS1719487
PRJNA290380	27133167	SRS1719488
PRJNA290380	27133167	SRS1719489
PRJNA290380	27133167	SRS1719490
PRJNA290380	27133167	SRS1719491
PRJNA290380	27133167	SRS1719492
PRJNA290380	27133167	SRS1719493
PRJNA290380	27133167	SRS1719494
PRJNA290380	27133167	SRS1719495
PRJNA290380	27133167	SRS1719496
PRJNA290380	27133167	SRS1719497
PRJNA290380	27133167	SRS1719498
PRJNA290380	27133167	SRS1719499
PRJNA290380	27133167	SRS1719500
PRJNA290380	27133167	SRS1719501
PRJNA290380	27133167	SRS1719502
PRJNA290380	27133167	SRS1719503
PRJNA290380	27133167	SRS1719504
PRJNA290380	27133167	SRS1719505
PRJNA290380	27133167	SRS1719506
PRJNA290380	27133167	SRS1719507
PRJNA290380	27133167	SRS1719508
PRJNA290380	27133167	SRS1719509
PRJNA290380	27133167	SRS1719510
PRJNA290380	27133167	SRS1719511
PRJNA290380	27133167	SRS1719512
PRJNA290380	27133167	SRS1719513
PRJNA290380	27133167	SRS1719514
PRJNA290380	27133167	SRS1719515
PRJNA290380	27133167	SRS1719516
PRJNA290380	27133167	SRS1719517
PRJNA290380	27133167	SRS1719518
PRJNA290380	27133167	SRS1719519
PRJNA290380	27133167	SRS1719520
PRJNA290380	27133167	SRS1719521
PRJNA290380	27133167	SRS1719522
PRJNA290380	27133167	SRS1719523
PRJNA290380	27133167	SRS1719524
PRJNA290380	27133167	SRS1719525
PRJNA290380	27133167	SRS1719526
PRJNA290380	27133167	SRS1719527
PRJNA290380	27133167	SRS1719528
PRJNA290380	27133167	SRS1719529
PRJNA290380	27133167	SRS1719530
PRJNA290380	27133167	SRS1719531
PRJNA290380	27133167	SRS1719532
PRJNA290380	27133167	SRS1719533
PRJNA290380	27133167	SRS1719534
PRJNA290380	27133167	SRS1719535
PRJNA290380	27133167	SRS1719536
PRJNA290380	27133167	SRS1719537
PRJNA290380	27133167	SRS1719538
PRJNA290380	27133167	SRS1719539
PRJNA290380	27133167	SRS1719540
PRJNA290380	27133167	SRS1719542
PRJNA290380	27133167	SRS1719543
PRJNA290380	27133167	SRS1719544
PRJNA290380	27133167	SRS1719545
PRJNA290380	27133167	SRS1719546
PRJNA290380	27133167	SRS1719547
PRJNA290380	27133167	SRS1719548
PRJNA290380	27133167	SRS1719549
PRJNA290380	27133167	SRS1719550
PRJNA290380	27133167	SRS1719551
PRJNA290380	27133167	SRS1719552
PRJNA290380	27133167	SRS1719554
PRJNA290380	27133167	SRS1719555
PRJNA290380	27133167	SRS1719557
PRJNA290380	27133167	SRS1719558
PRJNA290380	27133167	SRS1719559
PRJNA290380	27133167	SRS1719560
PRJNA290380	27133167	SRS1719561
PRJNA290380	27133167	SRS1719562
PRJNA290380	27133167	SRS1719563
PRJNA290380	27133167	SRS1719564
PRJNA290380	27133167	SRS1719565
PRJNA290380	27133167	SRS1719567
PRJNA290380	27133167	SRS1719568
PRJNA290380	27133167	SRS1719569
PRJNA290380	27133167	SRS1719570
PRJNA290380	27133167	SRS1719571
PRJNA290380	27133167	SRS1719572
PRJNA290380	27133167	SRS1719573
PRJNA290380	27133167	SRS1719574
PRJNA290380	27133167	SRS1719575
PRJNA290380	27133167	SRS1719576
PRJNA290380	27133167	SRS1719577
PRJNA290380	27133167	SRS1719578
PRJNA290380	27133167	SRS1719579
PRJNA290380	27133167	SRS1719580
PRJNA290380	27133167	SRS1719581
PRJNA290380	27133167	SRS1719582
PRJNA290380	27133167	SRS1719583
PRJNA290380	27133167	SRS1719584
PRJNA290380	27133167	SRS1719585
PRJNA290380	27133167	SRS1735436
PRJNA290380	27133167	SRS1735437
PRJNA290380	27133167	SRS1735438
PRJNA290380	27133167	SRS1735439
PRJNA290380	27133167	SRS1735440
PRJNA290380	27133167	SRS1735441
PRJNA290380	27133167	SRS1735442
PRJNA290380	27133167	SRS1735443
PRJNA290380	27133167	SRS1735445
PRJNA290380	27133167	SRS1735446
PRJNA290380	27133167	SRS1735447
PRJNA290380	27133167	SRS1735448
PRJNA290380	27133167	SRS1735449
PRJNA290380	27133167	SRS1735450
PRJNA290380	27133167	SRS1735451
PRJNA290380	27133167	SRS1735452
PRJNA290380	27133167	SRS1735453
PRJNA290380	27133167	SRS1735454
PRJNA290380	27133167	SRS1735455
PRJNA290380	27133167	SRS1735456
PRJNA290380	27133167	SRS1735457
PRJNA290380	27133167	SRS1735458
PRJNA290380	27133167	SRS1735459
PRJNA290380	27133167	SRS1735460
PRJNA290380	27133167	SRS1735461
PRJNA290380	27133167	SRS1735462
PRJNA290380	27133167	SRS1735463
PRJNA290380	27133167	SRS1735464
PRJNA290380	27133167	SRS1735465
PRJNA290380	27133167	SRS1735466
PRJNA290380	27133167	SRS1735467
PRJNA290380	27133167	SRS1735468
PRJNA290380	27133167	SRS1735469
PRJNA290380	27133167	SRS1735470
PRJNA290380	27133167	SRS1735471
PRJNA290380	27133167	SRS1735472
PRJNA290380	27133167	SRS1735473
PRJNA290380	27133167	SRS1735474
PRJNA290380	27133167	SRS1735475
PRJNA290380	27133167	SRS1735477
PRJNA290380	27133167	SRS1735478
PRJNA290380	27133167	SRS1735479
PRJNA290380	27133167	SRS1735480
PRJNA290380	27133167	SRS1735481
PRJNA290380	27133167	SRS1735482
PRJNA290380	27133167	SRS1735484
PRJNA290380	27133167	SRS1735485
PRJNA290380	27133167	SRS1735486
PRJNA290380	27133167	SRS1735487
PRJNA290380	27133167	SRS1735488
PRJNA290380	27133167	SRS1735489
PRJNA290380	27133167	SRS1735490
PRJNA290380	27133167	SRS1735491
[truncated: 229 more rows]
