# Supplementary material for: Bacteroidales species in the human gut are a reservoir of antibiotic resistance genes regulated by invertible promoters
Source: NPJ Biofilms Microbiomes. 2022 Jan 10;8:1. doi: 10.1038/s41522-021-00260-1 (PMC8748976; doi:10.1038/s41522-021-00260-1)
Supplement: Supplementary file 3 — Supplementary Data 2 [file 41522_2021_260_MOESM3_ESM.xlsx]

## Sheet: Sheet2
Supplementary Data 2. Information of the identified sequences containing ARGs regulated by invertible promoters.
Class	ID	Bacterial Host	Sample	Subjects	Country	Sequences(length)	IR_posA (0-based)	IR_posB (1-based)	IR_posC (0-based)	IR_posD (1-based)	IR_posE (0-based)	IR_posF (1-based)	IR_posG (0-based)	IR_posH (1-based)	IR 1 motif	IR 2 motif	Promoter 1 motif	Promoter 2 motif	invertase (aa)	invertase(nt)	ARG (pos_A_0_based-pos_B_1_based) strand
IP-ARG-1	IP-ARG-1-01	Phocaeicola dorei	SRS3958494	abx-E003188	Finland	225714	181982	182009	182174	182201	-	-	-	-	TCTCTCTTTAAGAGA	-	TTTGGTGAATTGGAGTTATTTTCATATTTTTGC	-	MASIKLKFRTSSVQEKEGRLYYQVIHNRVARQIHTEYRIYSSEWDADHSNIILPTSVTPQRQAYLLSLKDTLDADRKKLLLVIARLDKEGQSYTADTVVDNFHEGKELHGIIGYTLELNEKLRRIGKKRMVARYKTTLNSLQRYLKGGDVPLEEVDGTTIQGYEQWLKDSGLCRNTTSFYIRNLRTIYNHAVDDGLVISSSPFKHVYTGIDKTVKRALPLEIIKQLKELDLSLNPRLELARDMFLFSFYTRGMSFIDMAQLTPSNLHGSTLIYRRQKTSQQLHIKWEPAMQEIVAKYKTDDSPYLLPIAKGEGAIFWRQYKNAYSRITKQLKKIGEMIGLSVPLTTYVARHSWASIAKSKNVPVSTISEALGHDSEKTTQIYLSSLDTSVVDNANNLII…	ATGGCATCCATCAAATTAAAGTTCAGAACATCATCTGTTCAAGAGAAAGAGGGTCGCCTGTATTATCAGGTGATACACAATCGTGTGGCACGTCAGATCCATACAGAGTACAGAATCTATTCCTCAGAGTGGGATGCGGACCATTCAAACATCATTTTGCCAACTTCCGTCACTCCACAACGTCAAGCCTATCTTCTTTCCTTGAAAGATACATTGGATGCTGACAGGAAGAAACTGCTGTTGGTCATTGCACGGTTGGACAAGGAAGGGCAGTCATATACAGCAGACACCGTCGTTGACAACTTCCATGAGGGAAAAGAATTACATGGCATTATCGGCTATACGCTGGAGTTGAACGAAAAACTGAGACGCATCGGCAAGAAGCGGATGGTAGCAAGG…	cmeABC (175451-181042) -
IP-ARG-1	IP-ARG-1-02	Undetermined Bacteroidales species	SRS3958699	noabx-E007944	Finland	60831	40620	40647	40812	40839	-	-	-	-	TCTCTCTTTAAGAGA	-	TTTGGTGAATTGGAGTTATTTTCATATTTTTGC	-	MASIKLKFRTSSVQEKEGRLYYQVIHNRVARQIHTEYRIYSSEWDADHSNIILPTSVTPQRQAYLLSLKDTLDADRKKLLLVIARLDKEGQSYTADTVVDNFHEGKELHGIIGYTLELNEKLRRIGKKRMVARYKTTLNSLQRYLKGGDVPLEEVDGTTIQGYEQWLKDSGLCRNTTSFYIRNLRTIYNHAVDDGLVISSSPFKHVYTGIDKTVKRALPLEIIKQLKELDLSLNPRLELARDMFLFSFYTRGMSFIDMAQLTPSNLHGSTLIYRRQKTSQQLHIKWEPAMQEIVAKYKTDDSPYLLPIAKGEGAIFWRQYKNAYSRITKQLKKIGEMIGLSVPLTTYVARHSWASIAKSKNVPVSTISEALGHDSEKTTQIYLSSLDTSVVDNANNLII…	ATGGCATCCATCAAATTAAAGTTCAGAACATCATCTGTTCAAGAGAAAGAGGGTCGCCTGTATTATCAGGTGATACACAATCGTGTGGCACGTCAGATCCATACAGAGTACAGAATCTATTCCTCAGAGTGGGATGCGGACCATTCAAACATCATTTTGCCAACTTCCGTCACTCCACAACGTCAAGCCTATCTTCTTTCCTTGAAAGATACATTGGATGCTGACAGGAAGAAACTGCTGTTGGTCATTGCACGGTTGGACAAGGAAGGGCAGTCATATACAGCAGACACCGTCGTTGACAACTTCCATGAGGGAAAAGAATTACATGGCATTATCGGCTATACGCTGGAGTTGAACGAAAAACTGAGACGCATCGGCAAGAAGCGGATGGTAGCAAGG…	ermG (38271-39006) -
IP-ARG-1	IP-ARG-1-03	Undetermined Bacteroidales species	SRS3958380	abx-E006091	Finland	67685	17241	17268	17433	17460	-	-	-	-	TCTCTCTTTAAGAGA	-	TTTGGTGAATTGGAGTTATTTTCATATTTTTGC	-	MASIKLKFRTSSVQEKEGRLYYQVIHNRVARQIHTEYRIYSSEWDADHSNIILPTSVTPQRQAYLLSLKDTLDADRKKLLLVIARLDKEGQSYTADTVVDNFHEGKELHGIIGYTLELNEKLRRIGKKRMVARYKTTLNSLQRYLKGGDVPLEEVDGTTIQGYEQWLKDSGLCRNTTSFYIRNLRTIYNHAVDDGLVISSSPFKHVYTGIDKTVKRALPLEIIKQLKELDLSLNPRLELARDMFLFSFYTRGMSFIDMAQLTPSNLHGSTLIYRRQKTSQQLHIKWEPAMQEIVAKYKTDDSPYLLPIAKGEGAIFWRQYKNAYSRITKQLKKIGEMIGLSVPLTTYVARHSWASIAKSKNVPVSTISEALGHDSEKTTQIYLSSLDTSVVDNANNLII…	ATGGCATCCATCAAATTAAAGTTCAGAACATCATCTGTTCAAGAGAAAGAGGGTCGCCTGTATTATCAGGTGATACACAATCGTGTGGCACGTCAGATCCATACAGAGTACAGAATCTATTCCTCAGAGTGGGATGCGGACCATTCAAACATCATTTTGCCAACTTCCGTCACTCCACAACGTCAAGCCTATCTTCTTTCCTTGAAAGATACATTGGATGCTGACAGGAAGAAACTGCTGTTGGTCATTGCACGGTTGGACAAGGAAGGGCAGTCATATACAGCAGACACCGTCGTTGACAACTTCCATGAGGGAAAAGAATTACATGGCATTATCGGCTATACGCTGGAGTTGAACGAAAAACTGAGACGCATCGGCAAGAAGCGGATGGTAGCAAGG…	cmeABC (18400-23991) +
IP-ARG-1	IP-ARG-1-04	Undetermined Bacteroidales species	SRS3958405	abx-E004898	Finland	69422	18524	18551	18716	18743	-	-	-	-	TCTCTCTTTAAGAGA	-	TTTGGTGAATTGGAGTTATTTTCATATTTTTAC	-	MASIKLKFRTSSVQEKEGRLYYQVIHNRVARQIHTEYRIYSSEWDADHSNIILPTSVTPQRQAYLLSLKDTLDADRKKLLLVIARLDKEGQSYTADTVVDNFHEGKELHGIIGYTLELNEKLRRIGKKRMVARYKTTLNSLQRYLKGGDVPLEEVDGTTIQGYEQWLKDSGLCRNTTSFYIRNLRTIYNHAVDDGLVISSSPFKHVYTGIDKTVKRALPLEIIKQLKELDLSLNPRLELARDMFLFSFYTRGMSFIDMAQLTPSNLHGSTLIYRRQKTSQQLHIKWEPAMQEIVAKYKTDDSPYLLPIAKGEGAIFWRQYKNAYSRITKQLKKIGEMIGLSVPLTTYVARHSWASIAKSKNVPVSTISEALGHDSEKTTQIYLSSLDTSVVDNANNLII…	ATGGCATCCATCAAATTAAAGTTCAGAACATCATCTGTTCAAGAGAAAGAGGGTCGCCTGTATTATCAGGTGATACACAATCGTGTGGCACGTCAGATCCATACAGAGTACAGAATCTATTCCTCAGAGTGGGATGCGGACCATTCAAACATCATTTTGCCAACTTCCGTCACTCCACAACGTCAAGCCTATCTTCTTTCCTTGAAAGATACATTGGATGCTGACAGGAAGAAACTGCTGTTGGTCATTGCACGGTTGGACAAGGAAGGGCAGTCATATACAGCAGACACCGTCGTTGACAACTTCCATGAGGGAAAAGAATTACATGGCATTATCGGCTATACGCTGGAGTTGAACGAAAAACTGAGACGCATCGGCAAGAAGCGGATGGTAGCAAGG…	cmeABC (19683-25274) +
IP-ARG-1	IP-ARG-1-05	Undetermined Bacteroidales species	SRS3958543	abx-E010481	Finland	52013	50183	50210	50375	50402	-	-	-	-	TCTCTCTTTAAGAGA	-	TTTGGTGAATTGGAGTTATTTTCATATTTTTGC	-	MASIKLKFRTSSVQEKEGRLYYQVIHNRVARQIHTEYRIYSSEWDADHSNIILPTSVTPQRQAYLLSLKDTLDADRKKLLLVIARLDKEGQSYTADTVVDNFHEGKELHGIIGYTLELNEKLRRIGKKRMVARYKTTLNSLQRYLKGGDVPLEEVDGTTIQGYEQWLKDSGLCRNTTSFYIRNLRTIYNHAVDDGLVISSSPFKHVYTGIDKTVKRALPLEIIKQLKELDLSLNPRLELARDMFLFSFYTRGMSFIDMAQLTPSNLHGSTLIYRRQKTSQQLHIKWEPAMQEIVAKYKTDDSPYLLPIAKGEGAIFWRQYKNAYSRITKQLKKIGEMIGLSVPLTTYVARHSWASIAKSKNVPVSTISEALGHDSEKTTQIYLSSLDTSVVDNANNLII…	ATGGCATCCATCAAATTAAAGTTCAGAACATCATCTGTTCAAGAGAAAGAGGGTCGCCTGTATTATCAGGTGATACACAATCGTGTGGCACGTCAGATCCATACAGAGTACAGAATCTATTCCTCAGAGTGGGATGCGGACCATTCAAACATCATTTTGCCAACTTCCGTCACTCCACAACGTCAAGCCTATCTTCTTTCCTTGAAAGATACATTGGATGCTGACAGGAAGAAACTGCTGTTGGTCATTGCACGGTTGGACAAGGAAGGGCAGTCATATACAGCAGACACCGTCGTTGACAACTTCCATGAGGGAAAAGAATTACATGGCATTATCGGCTATACGCTGGAGTTGAACGAAAAACTGAGACGCATCGGCAAGAAGCGGATGGTAGCAAGG…	cmeABC (43652-49243) -
IP-ARG-1	IP-ARG-1-06	Undetermined Bacteroidales species	SRS3958541	abx-E010481	Finland	52086	50256	50283	50448	50475	-	-	-	-	TCTCTCTTTAAGAGA	-	TTTGGTGAATTGGAGTTATTTTCATATTTTTGC	-	MASIKLKFRTSSVQEKEGRLYYQVIHNRVARQIHTEYRIYSSEWDADHSNIILPTSVTPQRQAYLLSLKDTLDADRKKLLLVIARLDKEGQSYTADTVVDNFHEGKELHGIIGYTLELNEKLRRIGKKRMVARYKTTLNSLQRYLKGGDVPLEEVDGTTIQGYEQWLKDSGLCRNTTSFYIRNLRTIYNHAVDDGLVISSSPFKHVYTGIDKTVKRALPLEIIKQLKELDLSLNPRLELARDMFLFSFYTRGMSFIDMAQLTPSNLHGSTLIYRRQKTSQQLHIKWEPAMQEIVAKYKTDDSPYLLPIAKGEGAIFWRQYKNAYSRITKQLKKIGEMIGLSVPLTTYVARHSWASIAKSKNVPVSTISEALGHDSEKTTQIYLSSLDTSVVDNANNLII…	ATGGCATCCATCAAATTAAAGTTCAGAACATCATCTGTTCAAGAGAAAGAGGGTCGCCTGTATTATCAGGTGATACACAATCGTGTGGCACGTCAGATCCATACAGAGTACAGAATCTATTCCTCAGAGTGGGATGCGGACCATTCAAACATCATTTTGCCAACTTCCGTCACTCCACAACGTCAAGCCTATCTTCTTTCCTTGAAAGATACATTGGATGCTGACAGGAAGAAACTGCTGTTGGTCATTGCACGGTTGGACAAGGAAGGGCAGTCATATACAGCAGACACCGTCGTTGACAACTTCCATGAGGGAAAAGAATTACATGGCATTATCGGCTATACGCTGGAGTTGAACGAAAAACTGAGACGCATCGGCAAGAAGCGGATGGTAGCAAGG…	cmeABC (43725-49316) -
IP-ARG-1	IP-ARG-1-07	Undetermined Bacteroidales species	SRS3958720	abx-E010481	Finland	60820	10417	10444	10609	10636	-	-	-	-	TCTCTCTTTAAGAGA	-	TTTGGTGAATTGGAGTTATTTTCATATTTTTGC	-	MASIKLKFRTSSVQEKEGRLYYQVIHNRVARQIHTEYRIYSSEWDADHSNIILPTSVTPQRQAYLLSLKDTLDADRKKLLLVIARLDKEGQSYTADTVVDNFHEGKELHGIIGYTLELNEKLRRIGKKRMVARYKTTLNSLQRYLKGGDVPLEEVDGTTIQGYEQWLKDSGLCRNTTSFYIRNLRTIYNHAVDDGLVISSSPFKHVYTGIDKTVKRALPLEIIKQLKELDLSLNPRLELARDMFLFSFYTRGMSFIDMAQLTPSNLHGSTLIYRRQKTSQQLHIKWEPAMQEIVAKYKTDDSPYLLPIAKGEGAIFWRQYKNAYSRITKQLKKIGEMIGLSVPLTTYVARHSWASIAKSKNVPVSTISEALGHDSEKTTQIYLSSLDTSVVDNANNLII…	ATGGCATCCATCAAATTAAAGTTCAGAACATCATCTGTTCAAGAGAAAGAGGGTCGCCTGTATTATCAGGTGATACACAATCGTGTGGCACGTCAGATCCATACAGAGTACAGAATCTATTCCTCAGAGTGGGATGCGGACCATTCAAACATCATTTTGCCAACTTCCGTCACTCCACAACGTCAAGCCTATCTTCTTTCCTTGAAAGATACATTGGATGCTGACAGGAAGAAACTGCTGTTGGTCATTGCACGGTTGGACAAGGAAGGGCAGTCATATACAGCAGACACCGTCGTTGACAACTTCCATGAGGGAAAAGAATTACATGGCATTATCGGCTATACGCTGGAGTTGAACGAAAAACTGAGACGCATCGGCAAGAAGCGGATGGTAGCAAGG…	cmeABC (11576-17167) +
IP-ARG-1	IP-ARG-1-08	Undetermined Bacteroidales species	SRS1719479	E031941	Finland	39045	3422	3449	3614	3641	-	-	-	-	TCTCTCTTTAAGAGA	-	TTTGGTGAATTGGAGCTATTTTCATATTTTTGC	-	MASIKLKFRTSSVQEKEGRLYYQVIHNRVARQIHTEYRIYSSEWDADHSNIILPTSVTPQRQAYLLSLKDTLDADRKKLLLVIARLDKEGQSYTADTVVDNFHEGKELHGIIGYTLELNEKLRRIGKKRMVARYKTTLNSLQRYLKGGDVPLEEVDGTTIQGYEQWLKDSGLCRNTTSFYIRNLRTIYNHAVDDGLVISSSPFKHVYTGIDKTVKRALPLEIIKQLKELDLSLNPRLELARDMFLFSFYTRGMSFIDMAQLTPSNLHGSTLIYRRQKTSQQLHIKWEPAMQEIVAKYKTDDSPYLLPIAKGEGAIFWRQYKNAYSRITKQLKKIGEMIGLSVPLTTYVARHSWASIAKSKNVPVSTISEALGHDSEKTTQIYLSSLDTSVVDNANNLII…	ATGGCATCCATCAAATTAAAGTTCAGAACATCATCTGTTCAAGAGAAAGAGGGTCGCCTGTATTATCAGGTGATACACAATCGTGTGGCACGTCAGATCCATACAGAGTACAGAATCTATTCCTCAGAGTGGGATGCGGACCATTCAAACATCATTTTGCCAACTTCCGTCACTCCACAACGTCAAGCCTATCTTCTTTCCTTGAAAGATACATTGGATGCTGACAGGAAGAAACTGCTGTTGGTCATTGCACGGTTGGACAAGGAAGGGCAGTCATATACAGCAGACACCGTCGTTGACAACTTCCATGAGGGAAAAGAATTACATGGCATTATCGGCTATACGCTGGAGTTGAACGAAAAACTGAGACGCATCGGCAAGAAGCGGATGGTAGCAAGG…	mefA (27-1266) -
IP-ARG-1	IP-ARG-1-09	Undetermined Bacteroidales species	SRS1735484	E022083	Finland	33181	21744	21771	21936	21963	-	-	-	-	TCTCTCTTTAAGAGA	-	TTTGGTGAATTGGAGTTATTTTCATATTTTTGC	-	MASIKLKFRTSSVQEKEGRLYYQVIHNRVARQIHTEYRIYSSEWDADHSNIILPTSVTPQRQAYLLSLKDTLDADRKKLLLVIARLDKEGQSYTADTVVDNFHEGKELHGIIGYTLELNEKLRRIGKKRMVARYKTTLNSLQRYLKGGDVPLEEVDGTTIQGYEQWLKDSGLCRNTTSFYIRNLRTIYNHAVDDGLVISSSPFKHVYTGIDKTVKRALPLEIIKQLKELDLSLNPRLELARDMFLFSFYTRGMSFIDMAQLTPSNLHGSTLIYRRQKTSQQLHIKWEPAMQEIVAKYKTDDSPYLLPIAKGEGAIFWRQYKNAYSRITKQLKKIGEMIGLSVPLTTYVARHSWASIAKSKNVPVSTISEALGHDSEKTTQIYLSSLDTSVVDNANNLII…	ATGGCATCCATCAAATTAAAGTTCAGAACATCATCTGTTCAAGAGAAAGAGGGTCGCCTGTATTATCAGGTGATACACAATCGTGTGGCACGTCAGATCCATACAGAGTACAGAATCTATTCCTCAGAGTGGGATGCGGACCATTCAAACATCATTTTGCCAACTTCCGTCACTCCACAACGTCAAGCCTATCTTCTTTCCTTGAAAGATACATTGGATGCTGACAGGAAGAAACTGCTGTTGGTCATTGCACGGTTGGACAAGGAAGGGCAGTCATATACAGCAGACACCGTCGTTGACAACTTCCATGAGGGAAAAGAATTACATGGCATTATCGGCTATACGCTGGAGTTGAACGAAAAACTGAGACGCATCGGCAAGAAGCGGATGGTAGCAAGG…	cmeABC (15213-20804) -
IP-ARG-1	IP-ARG-1-10	Undetermined Bacteroidales species	ERS475181	HD-60	China	173925	62089	62116	62281	62308	-	-	-	-	TCTCTCTTTAAGAGA	-	TTTGGTGAATTGGAGTTATTTTCATATTTTTGC	-	MASIKLKFRTSSVQEKEGRLYYQVIHNRVARQIHTEYRIYSSEWDADHSNIILPTSVTPQRQAYLLSLKDTLDADRKKLLLVIARLDKEGQSYTADTVVDNFHEGKELHGIIGYTLELNEKLRRIGKKRMVARYKTTLNSLQRYLKGGDVPLEEVDGTTIQGYEQWLKDSGLCRNTTSFYIRNLRTIYNHAVDDGLVISSSPFKHVYTGIDKTVKRALPLEIIKQLKELDLSLNPRLELARDMFLFSFYTRGMSFIDMAQLTPSNLHGSTLIYRRQKTSQQLHIKWEPAMQEIVAKYKTDDSPYLLPIAKGEGAIFWRQYKNAYSRITKQLKKIGEMIGLSVPLTTYVARHSWASIAKSKNVPVSTISEALGHDSEKTTQIYLSSLDTSVVDNANNLII…	ATGGCATCCATCAAATTAAAGTTCAGAACATCATCTGTTCAAGAGAAAGAGGGTCGCCTGTATTATCAGGTGATACACAATCGTGTGGCACGTCAGATCCATACAGAGTACAGAATCTATTCCTCAGAGTGGGATGCGGACCATTCAAACATCATTTTGCCAACTTCCGTCACTCCACAACGTCAAGCCTATCTTCTTTCCTTGAAAGATACATTGGATGCTGACAGGAAGAAACTGCTGTTGGTCATTGCACGGTTGGACAAGGAAGGGCAGTCATATACAGCAGACACCGTCGTTGACAACTTCCATGAGGGAAAAGAATTACATGGCATTATCGGCTATACGCTGGAGTTGAACGAAAAACTGAGACGCATCGGCAAGAAGCGGATGGTAGCAAGG…	cmeABC (55558-61149) -
IP-ARG-1	IP-ARG-1-11	Undetermined Bacteroidales species	SRS3958654	abx-E020924	Finland	70344	17258	17285	17450	17477	-	-	-	-	TCTCTCTTTAAGAGA	-	TTTGGTGAATTGGAGTTATTTTCATATTTTTGC	-	MASIKLKFRTSSVQEKEGRLYYQVIHNRVARQIHTEYRIYSSEWDADHSNIILPTSVTPQRQAYLLSLKDTLDADRKKLLLVIARLDKEGQSYTADTVVDNFHEGKELHGIIGYTLELNEKLRRIGKKRMVARYKTTLNSLQRYLKGGDVPLEEVDGTTIQGYEQWLKDSGLCRNTTSFYIRNLRTIYNHAVDDGLVISSSPFKHVYTGIDKTVKRALPLEIIKQLKELDLSLNPRLELARDMFLFSFYTRGMSFIDMAQLTPSNLHGSTLIYRRQKTSQQLHIKWEPAMQEIVAKYKTDDSPYLLPIAKGEGAIFWRQYKNAYSRITKQLKKIGEMIGLSVPLTTYVARHSWASIAKSKNVPVSTISEALGHDSEKTTQIYLSSLDTSVVDNANNLII…	ATGGCATCCATCAAATTAAAGTTCAGAACATCATCTGTTCAAGAGAAAGAGGGTCGCCTGTATTATCAGGTGATACACAATCGTGTGGCACGTCAGATCCATACAGAGTACAGAATCTATTCCTCAGAGTGGGATGCGGACCATTCAAACATCATTTTGCCAACTTCCGTCACTCCACAACGTCAAGCCTATCTTCTTTCCTTGAAAGATACATTGGATGCTGACAGGAAGAAACTGCTGTTGGTCATTGCACGGTTGGACAAGGAAGGGCAGTCATATACAGCAGACACCGTCGTTGACAACTTCCATGAGGGAAAAGAATTACATGGCATTATCGGCTATACGCTGGAGTTGAACGAAAAACTGAGACGCATCGGCAAGAAGCGGATGGTAGCAAGG…	cmeABC (18417-24008) +
IP-ARG-1	IP-ARG-1-12	Undetermined Bacteroidales species	ERS475176	HD-58	China	76409	68762	68789	68954	68981	-	-	-	-	TCTCTCTTTAAGAGA	-	TTTGGTGAATTGGAGTTATTTTCATATTTTTGC	-	MASIKLKFRTSSVQEKEGRLYYQVIHNRVARQIHTEYRIYSSEWDADHSNIILPTSVTPQRQAYLLSLKDTLDADRKKLLLVIARLDKEGQSYTADTVVDNFHEGKELHGIIGYTLELNEKLRRIGKKRMVARYKTTLNSLQRYLKGGDVPLEEVDGTTIQGYEQWLKDSGLCRNTTSFYIRNLRTIYNHAVDDGLVISSSPFKHVYTGIDKTVKRALPLEIIKQLKELDLSLNPRLELARDMFLFSFYTRGMSFIDMAQLTPSNLHGSTLIYRRQKTSQQLHIKWEPAMQEIVAKYKTDDSPYLLPIAKGEGAIFWRQYKNAYSRITKQLKKIGEMIGLSVPLTTYVARHSWASIAKSKNVPVSTISEALGHDSEKTTQIYLSSLDTSVVDNANNLII…	ATGGCATCCATCAAATTAAAGTTCAGAACATCATCTGTTCAAGAGAAAGAGGGTCGCCTGTATTATCAGGTGATACACAATCGTGTGGCACGTCAGATCCATACAGAGTACAGAATCTATTCCTCAGAGTGGGATGCGGACCATTCAAACATCATTTTGCCAACTTCCGTCACTCCACAACGTCAAGCCTATCTTCTTTCCTTGAAAGATACATTGGATGCTGACAGGAAGAAACTGCTGTTGGTCATTGCACGGTTGGACAAGGAAGGGCAGTCATATACAGCAGACACCGTCGTTGACAACTTCCATGAGGGAAAAGAATTACATGGCATTATCGGCTATACGCTGGAGTTGAACGAAAAACTGAGACGCATCGGCAAGAAGCGGATGGTAGCAAGG…	cmeABC (71085-76408) +
IP-ARG-1	IP-ARG-1-13	Undetermined Bacteroidales species	ERS006515	V1.UC-13	Spain	26299	17245	17272	17437	17464	-	-	-	-	TCTCTCTTTAAGAGA	-	TTTGGTGAATTGGAGTTATTTTCATATTTTTGC	-	MASIKLKFRTSSVQEKEGRLYYQVIHNRVARQIHTEYRIYSSEWDADHSNIILPTSVTPQRQAYLLSLKDTLDADRKKLLLVIARLDKEGQSYTADTVVDNFHEGKELHGIIGYTLELNEKLRRIGKKRMVARYKTTLNSLQRYLKGGDVPLEEVDGTTIQGYEQWLKDSGLCRNTTSFYIRNLRTIYNHAVDDGLVISSSPFKHVYTGIDKTVKRALPLEIIKQLKELDLSLNPRLELARDMFLFSFYTRGMSFIDMAQLTPSNLHGSTLIYRRQKTSQQLHIKWEPAMQEIVAKYKTDDSPYLLPIAKGEGAIFWRQYKNAYSRITKQLKKIGEMIGLSVPLTTYVARHSWASIAKSKNVPVSTISEALGHDSEKTTQIYLSSLDTSVVDNANNLII…	ATGGCATCCATCAAATTAAAGTTCAGAACATCATCTGTTCAAGAGAAAGAGGGTCGCCTGTATTATCAGGTGATACACAATCGTGTGGCACGTCAGATCCATACAGAGTACAGAATCTATTCCTCAGAGTGGGATGCGGACCATTCAAACATCATTTTGCCAACTTCCGTCACTCCACAACGTCAAGCCTATCTTCTTTCCTTGAAAGATACATTGGATGCTGACAGGAAGAAACTGCTGTTGGTCATTGCACGGTTGGACAAGGAAGGGCAGTCATATACAGCAGACACCGTCGTTGACAACTTCCATGAGGGAAAAGAATTACATGGCATTATCGGCTATACGCTGGAGTTGAACGAAAAACTGAGACGCATCGGCAAGAAGCGGATGGTAGCAAGG…	ermG (19050-19785) +
IP-ARG-1	IP-ARG-1-14	Undetermined Bacteroidales species	ERS006529	MH0049	Denmark	15028	12356	12383	12548	12575	-	-	-	-	TCTCTCTTTAAGAGA	-	TTTGGTGAATTGGAGTTATTTTCATATTTTTGC	-	MASIKLKFRTSSVQEKEGRLYYQVIHNRVARQIHTEYRIYSSEWDADHSNIILPTSVTPQRQAYLLSLKDTLDADRKKLLLVIARLDKEGQSYTADTVVDNFHEGKELHGIIGYTLELNEKLRRIGKKRMVARYKTTLNSLQRYLKGGDVPLEEVDGTTIQGYEQWLKDSGLCRNTTSFYIRNLRTIYNHAVDDGLVISSSPFKHVYTGIDKTVKRALPLEIIKQLKELDLSLNPRLELARDMFLFSFYTRGMSFIDMAQLTPSNLHGSTLIYRRQKTSQQLHIKWEPAMQEIVAKYKTDDSPYLLPIAKGEGAIFWRQYKNAYSRITKQLKKIGEMIGLSVPLTTYVARHSWASIAKSKNVPVSTISEALGHDSEKTTQIYLSSLDTSVVDNANNLII…	ATGGCATCCATCAAATTAAAGTTCAGAACATCATCTGTTCAAGAGAAAGAGGGTCGCCTGTATTATCAGGTGATACACAATCGTGTGGCACGTCAGATCCATACAGAGTACAGAATCTATTCCTCAGAGTGGGATGCGGACCATTCAAACATCATTTTGCCAACTTCCGTCACTCCACAACGTCAAGCCTATCTTCTTTCCTTGAAAGATACATTGGATGCTGACAGGAAGAAACTGCTGTTGGTCATTGCACGGTTGGACAAGGAAGGGCAGTCATATACAGCAGACACCGTCGTTGACAACTTCCATGAGGGAAAAGAATTACATGGCATTATCGGCTATACGCTGGAGTTGAACGAAAAACTGAGACGCATCGGCAAGAAGCGGATGGTAGCAAGG…	ermG (11286-12021) -
IP-ARG-1	IP-ARG-1-15	Undetermined Bacteroidales species	SRS3958561	abx-E013505	Finland	24839	17238	17265	17430	17457	-	-	-	-	TCTCTCTTTAAGAGA	-	TTTGGTGAATTGGAGTTATTTTCATATTTTTGC	-	MASIKLKFRTSSVQEKEGRLYYQVIHNRVARQIHTEYRIYSSEWDADHSNIILPTSVTPQRQAYLLSLKDTLDADRKKLLLVIARLDKEGQSYTADTVVDNFHEGKELHGIIGYTLELNEKLRRIGKKRMVARYKTTLNSLQRYLKGGDVPLEEVDGTTIQGYEQWLKDSGLCRNTTSFYIRNLRTIYNHAVDDGLVISSSPFKHVYTGIDKTVKRALPLEIIKQLKELDLSLNPRLELARDMFLFSFYTRGMSFIDMAQLTPSNLHGSTLIYRRQKTSQQLHIKWEPAMQEIVAKYKTDDSPYLLPIAKGEGAIFWRQYKNAYSRITKQLKKIGEMIGLSVPLTTYVARHSWASIAKSKNVPVSTISEALGHDSEKTTQIYLSSLDTSVVDNANNLII…	ATGGCATCCATCAAATTAAAGTTCAGAACATCATCTGTTCAAGAGAAAGAGGGTCGCCTGTATTATCAGGTGATACACAATCGTGTGGCACGTCAGATCCATACAGAGTACAGAATCTATTCCTCAGAGTGGGATGCGGACCATTCAAACATCATTTTGCCAACTTCCGTCACTCCACAACGTCAAGCCTATCTTCTTTCCTTGAAAGATACATTGGATGCTGACAGGAAGAAACTGCTGTTGGTCATTGCACGGTTGGACAAGGAAGGGCAGTCATATACAGCAGACACCGTCGTTGACAACTTCCATGAGGGAAAAGAATTACATGGCATTATCGGCTATACGCTGGAGTTGAACGAAAAACTGAGACGCATCGGCAAGAAGCGGATGGTAGCAAGG…	ermG (17507-18242) +
IP-ARG-1	IP-ARG-1-16	Undetermined Bacteroidales species	SRS3958804	noabx-E000823	Finland	24839	7381	7408	7573	7600	-	-	-	-	TCTCTCTTTAAGAGA	-	TTTGGTGAATTGGAGTTATTTTCATATTTTTGC	-	MASIKLKFRTSSVQEKEGRLYYQVIHNRVARQIHTEYRIYSSEWDADHSNIILPTSVTPQRQAYLLSLKDTLDADRKKLLLVIARLDKEGQSYTADTVVDNFHEGKELHGIIGYTLELNEKLRRIGKKRMVARYKTTLNSLQRYLKGGDVPLEEVDGTTIQGYEQWLKDSGLCRNTTSFYIRNLRTIYNHAVDDGLVISSSPFKHVYTGIDKTVKRALPLEIIKQLKELDLSLNPRLELARDMFLFSFYTRGMSFIDMAQLTPSNLHGSTLIYRRQKTSQQLHIKWEPAMQEIVAKYKTDDSPYLLPIAKGEGAIFWRQYKNAYSRITKQLKKIGEMIGLSVPLTTYVARHSWASIAKSKNVPVSTISEALGHDSEKTTQIYLSSLDTSVVDNANNLII…	ATGGCATCCATCAAATTAAAGTTCAGAACATCATCTGTTCAAGAGAAAGAGGGTCGCCTGTATTATCAGGTGATACACAATCGTGTGGCACGTCAGATCCATACAGAGTACAGAATCTATTCCTCAGAGTGGGATGCGGACCATTCAAACATCATTTTGCCAACTTCCGTCACTCCACAACGTCAAGCCTATCTTCTTTCCTTGAAAGATACATTGGATGCTGACAGGAAGAAACTGCTGTTGGTCATTGCACGGTTGGACAAGGAAGGGCAGTCATATACAGCAGACACCGTCGTTGACAACTTCCATGAGGGAAAAGAATTACATGGCATTATCGGCTATACGCTGGAGTTGAACGAAAAACTGAGACGCATCGGCAAGAAGCGGATGGTAGCAAGG…	ermG (6596-7331) -
IP-ARG-1	IP-ARG-1-17	Undetermined Bacteroidales species	ERS006505	MH0017	Denmark	30296	19659	19686	19851	19878	-	-	-	-	TCTCTCTTTAAGAGA	-	TTTGGTGAATTGGAGTTATTTTCATATTTTTGC	-	MASIKLKFRTSSVQEKEGRLYYQVIHNRVARQIHTEYRIYSSEWDADHSNIILPTSVTPQRQAYLLSLKDTLDADRKKLLLVIARLDKEGQSYTADTVVDNFHEGKELHGIIGYTLELNEKLRRIGKKRMVARYKTTLNSLQRYLKGGDVPLEEVDGTTIQGYEQWLKDSGLCRNTTSFYIRNLRTIYNHAVDDGLVISSSPFKHVYTGIDKTVKRALPLEIIKQLKELDLSLNPRLELARDMFLFSFYTRGMSFIDMAQLTPSNLHGSTLIYRRQKTSQQLHIKWEPAMQEIVAKYKTDDSPYLLPIAKGEGAIFWRQYKNAYSRITKQLKKIGEMIGLSVPLTTYVARHSWASIAKSKNVPVSTISEALGHDSEKTTQIYLSSLDTSVVDNANNLII…	ATGGCATCCATCAAATTAAAGTTCAGAACATCATCTGTTCAAGAGAAAGAGGGTCGCCTGTATTATCAGGTGATACACAATCGTGTGGCACGTCAGATCCATACAGAGTACAGAATCTATTCCTCAGAGTGGGATGCGGACCATTCAAACATCATTTTGCCAACTTCCGTCACTCCACAACGTCAAGCCTATCTTCTTTCCTTGAAAGATACATTGGATGCTGACAGGAAGAAACTGCTGTTGGTCATTGCACGGTTGGACAAGGAAGGGCAGTCATATACAGCAGACACCGTCGTTGACAACTTCCATGAGGGAAAAGAATTACATGGCATTATCGGCTATACGCTGGAGTTGAACGAAAAACTGAGACGCATCGGCAAGAAGCGGATGGTAGCAAGG…	ermG (10923-11658) -;cmeABC (11821-17412) -;mefA (17677-18895) -
IP-ARG-1	IP-ARG-1-18	Undetermined Bacteroidales species	SRS3958446	abx-E004628	Finland	34046	27485	27512	27677	27704	-	-	-	-	TCTCTCTTTAAGAGA	-	TTTGGTGAATTGGAGTTATTTTCATATTTTTAC	-	MASIKLKFRTSSVQEKEGRLYYQVIHNRVARQIHTEYRIYSSEWDADHSNIILPTSVTPQRQAYLLSLKDTLDADRKKLLLVIARLDKEGQSYTADTVVDNFHEGKELHGIIGYTLELNEKLRRIGKKRMVARYKTTLNSLQRYLKGGDVPLEEVDGTTIQGYEQWLKDSGLCRNTTSFYIRNLRTIYNHAVDDGLVISSSPFKHVYTGIDKTVKRALPLEIIKQLKELDLSLNPRLELARDMFLFSFYTRGMSFIDMAQLTPSNLHGSTLIYRRQKTSQQLHIKWEPAMQEIVAKYKTDDSPYLLPIAKGEGAIFWRQYKNAYSRITKQLKKIGEMIGLSVPLTTYVARHSWASIAKSKNVPVSTISEALGHDSEKTTQIYLSSLDTSVVDNANNLII…	ATGGCATCCATCAAATTAAAGTTCAGAACATCATCTGTTCAAGAGAAAGAGGGTCGCCTGTATTATCAGGTGATACACAATCGTGTGGCACGTCAGATCCATACAGAGTACAGAATCTATTCCTCAGAGTGGGATGCGGACCATTCAAACATCATTTTGCCAACTTCCGTCACTCCACAACGTCAAGCCTATCTTCTTTCCTTGAAAGATACATTGGATGCTGACAGGAAGAAACTGCTGTTGGTCATTGCACGGTTGGACAAGGAAGGGCAGTCATATACAGCAGACACCGTCGTTGACAACTTCCATGAGGGAAAAGAATTACATGGCATTATCGGCTATACGCTGGAGTTGAACGAAAAACTGAGACGCATCGGCAAGAAGCGGATGGTAGCAAGG…	cmeABC (28644-34045) +
IP-ARG-1	IP-ARG-1-19	Undetermined Bacteroidales species	SRS3958438	noabx-E004709	Finland	25007	6263	6290	6455	6482	-	-	-	-	TCTCTCTTTAAGAGA	-	TTTGGTGAATTGGAGTTATTTTCATATTTTTAC	-	MASIKLKFRTSSVQEKEGRLYYQVIHNRVARQIHTEYRIYSSEWDADHSNIILPTSVTPQRQAYLLSLKDTLDADRKKLLLVIARLDKEGQSYTADTVVDNFHEGKELHGIIGYTLELNEKLRRIGKKRMVARYKTTLNSLQRYLKGGDVPLEEVDGTTIQGYEQWLKDSGLCRNTTSFYIRNLRTIYNHAVDDGLVISSSPFKHVYTGIDKTVKRALPLEIIKQLKELDLSLNPRLELARDMFLFSFYTRGMSFIDMAQLTPSNLHGSTLIYRRQKTSQQLHIKWEPAMQEIVAKYKTDDSPYLLPIAKGEGAIFWRQYKNAYSRITKQLKKIGEMIGLSVPLTTYVARHSWASIAKSKNVPVSTISEALGHDSEKTTQIYLSSLDTSVVDNANNLII…	ATGGCATCCATCAAATTAAAGTTCAGAACATCATCTGTTCAAGAGAAAGAGGGTCGCCTGTATTATCAGGTGATACACAATCGTGTGGCACGTCAGATCCATACAGAGTACAGAATCTATTCCTCAGAGTGGGATGCGGACCATTCAAACATCATTTTGCCAACTTCCGTCACTCCACAACGTCAAGCCTATCTTCTTTCCTTGAAAGATACATTGGATGCTGACAGGAAGAAACTGCTGTTGGTCATTGCACGGTTGGACAAGGAAGGGCAGTCATATACAGCAGACACCGTCGTTGACAACTTCCATGAGGGAAAAGAATTACATGGCATTATCGGCTATACGCTGGAGTTGAACGAAAAACTGAGACGCATCGGCAAGAAGCGGATGGTAGCAAGG…	cmeABC (0-5323) -
IP-ARG-1	IP-ARG-1-20	Undetermined Bacteroidales species	SRS3958381	abx-E006091	Finland	74643	57182	57209	57374	57401	-	-	-	-	TCTCTCTTTAAGAGA	-	TTTGGTGAATTGGAGTTATTTTCATATTTTTGC	-	MASIKLKFRTSSVQEKEGRLYYQVIHNRVARQIHTEYRIYSSEWDADHSNIILPTSVTPQRQAYLLSLKDTLDADRKKLLLVIARLDKEGQSYTADTVVDNFHEGKELHGIIGYTLELNEKLRRIGKKRMVARYKTTLNSLQRYLKGGDVPLEEVDGTTIQGYEQWLKDSGLCRNTTSFYIRNLRTIYNHAVDDGLVISSSPFKHVYTGIDKTVKRALPLEIIKQLKELDLSLNPRLELARDMFLFSFYTRGMSFIDMAQLTPSNLHGSTLIYRRQKTSQQLHIKWEPAMQEIVAKYKTDDSPYLLPIAKGEGAIFWRQYKNAYSRITKQLKKIGEMIGLSVPLTTYVARHSWASIAKSKNVPVSTISEALGHDSEKTTQIYLSSLDTSVVDNANNLII…	ATGGCATCCATCAAATTAAAGTTCAGAACATCATCTGTTCAAGAGAAAGAGGGTCGCCTGTATTATCAGGTGATACACAATCGTGTGGCACGTCAGATCCATACAGAGTACAGAATCTATTCCTCAGAGTGGGATGCGGACCATTCAAACATCATTTTGCCAACTTCCGTCACTCCACAACGTCAAGCCTATCTTCTTTCCTTGAAAGATACATTGGATGCTGACAGGAAGAAACTGCTGTTGGTCATTGCACGGTTGGACAAGGAAGGGCAGTCATATACAGCAGACACCGTCGTTGACAACTTCCATGAGGGAAAAGAATTACATGGCATTATCGGCTATACGCTGGAGTTGAACGAAAAACTGAGACGCATCGGCAAGAAGCGGATGGTAGCAAGG…	cmeABC (50651-56242) -
IP-ARG-1	IP-ARG-1-21	Bacteroides uniformis	SRS3958551	noabx-E004709	Finland	77316	18524	18551	18716	18743	-	-	-	-	TCTCTCTTTAAGAGA	-	TTTGGTGAATTGGAGTTATTTTCATATTTTTAC	-	MASIKLKFRTSSVQEKEGRLYYQVIHNRVARQIHTEYRIYSSEWDADHSNIILPTSVTPQRQAYLLSLKDTLDADRKKLLLVIARLDKEGQSYTADTVVDNFHEGKELHGIIGYTLELNEKLRRIGKKRMVARYKTTLNSLQRYLKGGDVPLEEVDGTTIQGYEQWLKDSGLCRNTTSFYIRNLRTIYNHAVDDGLVISSSPFKHVYTGIDKTVKRALPLEIIKQLKELDLSLNPRLELARDMFLFSFYTRGMSFIDMAQLTPSNLHGSTLIYRRQKTSQQLHIKWEPAMQEIVAKYKTDDSPYLLPIAKGEGAIFWRQYKNAYSRITKQLKKIGEMIGLSVPLTTYVARHSWASIAKSKNVPVSTISEALGHDSEKTTQIYLSSLDTSVVDNANNLII…	ATGGCATCCATCAAATTAAAGTTCAGAACATCATCTGTTCAAGAGAAAGAGGGTCGCCTGTATTATCAGGTGATACACAATCGTGTGGCACGTCAGATCCATACAGAGTACAGAATCTATTCCTCAGAGTGGGATGCGGACCATTCAAACATCATTTTGCCAACTTCCGTCACTCCACAACGTCAAGCCTATCTTCTTTCCTTGAAAGATACATTGGATGCTGACAGGAAGAAACTGCTGTTGGTCATTGCACGGTTGGACAAGGAAGGGCAGTCATATACAGCAGACACCGTCGTTGACAACTTCCATGAGGGAAAAGAATTACATGGCATTATCGGCTATACGCTGGAGTTGAACGAAAAACTGAGACGCATCGGCAAGAAGCGGATGGTAGCAAGG…	cmeABC (19683-25274) +
IP-ARG-1	IP-ARG-1-22	Undetermined Bacteroidales species	ERS006555	MH0082	Denmark	13502	3182	3209	3374	3401	-	-	-	-	TCTCTCTTTAAGAGA	-	TTTGGTGAATTGGAGTTATTTTCATATTTTTGC	-	MASIKLKFRTSSVQEKEGRLYYQVIHNRVARQIHTEYRIYSSEWDADHSNIILPTSVTPQRQAYLLSLKDTLDADRKKLLLVIARLDKEGQSYTADTVVDNFHEGKELHGIIGYTLELNEKLRRIGKKRMVARYKTTLNSLQRYLKGGDVPLEEVDGTTIQGYEQWLKDSGLCRNTTSFYIRNLRTIYNHAVDDGLVISSSPFKHVYTGIDKTVKRALPLEIIKQLKELDLSLNPRLELARDMFLFSFYTRGMSFIDMAQLTPSNLHGSTLIYRRQKTSQQLHIKWEPAMQEIVAKYKTDDSPYLLPIAKGEGAIFWRQYKNAYSRITKQLKKIGEMIGLSVPLTTYVARHSWASIAKSKNVPVSTISEALGHDSEKTTQIYLSSLDTSVVDNANNLII…	ATGGCATCCATCAAATTAAAGTTCAGAACATCATCTGTTCAAGAGAAAGAGGGTCGCCTGTATTATCAGGTGATACACAATCGTGTGGCACGTCAGATCCATACAGAGTACAGAATCTATTCCTCAGAGTGGGATGCGGACCATTCAAACATCATTTTGCCAACTTCCGTCACTCCACAACGTCAAGCCTATCTTCTTTCCTTGAAAGATACATTGGATGCTGACAGGAAGAAACTGCTGTTGGTCATTGCACGGTTGGACAAGGAAGGGCAGTCATATACAGCAGACACCGTCGTTGACAACTTCCATGAGGGAAAAGAATTACATGGCATTATCGGCTATACGCTGGAGTTGAACGAAAAACTGAGACGCATCGGCAAGAAGCGGATGGTAGCAAGG…	ermG (5488-6223) +
IP-ARG-1	IP-ARG-1-23	Phocaeicola dorei	SRS1719577	P013960	Russia	339601	60226	60253	60418	60445	-	-	-	-	TCTCTCTTTAAGAGA	-	TTTGGTGAATTGGAGTTATTTTCATATTTTTGC	-	MASIKLKFRTSSVQEKEGRLYYQVIHNRVARQIHTEYRIYSSEWDADHSNIILPTSVTPQRQAYLLSLKDTLDADRKKLLLVIARLDKEGQSYTADTVVDNFHEGKELHGIIGYTLELNEKLRRIGKKRMVARYKTTLNSLQRYLKGGDVPLEEVDGTTIQGYEQWLKDSGLCRNTTSFYIRNLRTIYNHAVDDGLVISSSPFKHVYTGIDKTVKRALPLEIIKQLKELDLSLNPRLELARDMFLFSFYTRGMSFIDMAQLTPSNLHGSTLIYRRQKTSQQLHIKWEPAMQEIVAKYKTDDSPYLLPIAKGEGAIFWRQYKNAYSRITKQLKKIGEMIGLSVPLTTYVARHSWASIAKSKNVPVSTISEALGHDSEKTTQIYLSSLDTSVVDNANNLII…	ATGGCATCCATCAAATTAAAGTTCAGAACATCATCTGTTCAAGAGAAAGAGGGTCGCCTGTATTATCAGGTGATACACAATCGTGTGGCACGTCAGATCCATACAGAGTACAGAATCTATTCCTCAGAGTGGGATGCGGACCATTCAAACATCATTTTGCCAACTTCCGTCACTCCACAACGTCAAGCCTATCTTCTTTCCTTGAAAGATACATTGGATGCTGACAGGAAGAAACTGCTGTTGGTCATTGCACGGTTGGACAAGGAAGGGCAGTCATATACAGCAGACACCGTCGTTGACAACTTCCATGAGGGAAAAGAATTACATGGCATTATCGGCTATACGCTGGAGTTGAACGAAAAACTGAGACGCATCGGCAAGAAGCGGATGGTAGCAAGG…	cmeABC (47432-53023) -;ermG (57458-58193) -
IP-ARG-1	IP-ARG-1-24	Undetermined Bacteroidales species	SRS1719295	E019187	Finland	30109	28033	28060	28225	28252	-	-	-	-	TCTCTCTTTAAGAGA	-	TTTGGTGAATTGGAGCTATTTTCATATTTTTGC	-	MASIKLKFRTSSVQEKEGRLYYQVIHNRVARQIHTEYRIYSSEWDADHSNIILPTSVTPQRQAYLLSLKDTLDADRKKLLLVIARLDKEGQSYTADTVVDNFHEGKELHGIIGYTLELNEKLRRIGKKRMVARYKTTLNSLQRYLKGGDVPLEEVDGTTIQGYEQWLKDSGLCRNTTSFYIRNLRTIYNHAVDDGLVISSSPFKHVYTGIDKTVKRALPLEIIKQLKELDLSLNPRLELARDMFLFSFYTRGMSFIDMAQLTPSNLHGSTLIYRRQKTSQQLHIKWEPAMQEIVAKYKTDDSPYLLPIAKGEGAIFWRQYKNAYSRITKQLKKIGEMIGLSVPLTTYVARHSWASIAKSKNVPVSTISEALGHDSEKTTQIYLSSLDTSVVDNANNLII…	ATGGCATCCATCAAATTAAAGTTCAGAACATCATCTGTTCAAGAGAAAGAGGGTCGCCTGTATTATCAGGTGATACACAATCGTGTGGCACGTCAGATCCATACAGAGTACAGAATCTATTCCTCAGAGTGGGATGCGGACCATTCAAACATCATTTTGCCAACTTCCGTCACTCCACAACGTCAAGCCTATCTTCTTTCCTTGAAAGATACATTGGATGCTGACAGGAAGAAACTGCTGTTGGTCATTGCACGGTTGGACAAGGAAGGGCAGTCATATACAGCAGACACCGTCGTTGACAACTTCCATGAGGGAAAAGAATTACATGGCATTATCGGCTATACGCTGGAGTTGAACGAAAAACTGAGACGCATCGGCAAGAAGCGGATGGTAGCAAGG…	cmeABC (18807-24398) -;mefA (24663-25881) -
IP-ARG-1	IP-ARG-1-25	Undetermined Bacteroidales species	SRS3958718	abx-E010481	Finland	12534	1665	1692	1857	1884	-	-	-	-	TCTCTCTTTAAGAGA	-	TTTGGTGAATTGGAGTTATTTTCATATTTTTGC	-	MASIKLKFRTSSVQEKEGRLYYQVIHNRVARQIHTEYRIYSSEWDADHSNIILPTSVTPQRQAYLLSLKDTLDADRKKLLLVIARLDKEGQSYTADTVVDNFHEGKELHGIIGYTLELNEKLRRIGKKRMVARYKTTLNSLQRYLKGGDVPLEEVDGTTIQGYEQWLKDSGLCRNTTSFYIRNLRTIYNHAVDDGLVISSSPFKHVYTGIDKTVKRALPLEIIKQLKELDLSLNPRLELARDMFLFSFYTRGMSFIDMAQLTPSNLHGSTLIYRRQKTSQQLHIKWEPAMQEIVAKYKTDDSPYLLPIAKGEGAIFWRQYKNAYSRITKQLKKIGEMIGLSVPLTTYVARHSWASIAKSKNVPVSTISEALGHDSEKTTQIYLSSLDTSVVDNANNLII…	ATGGCATCCATCAAATTAAAGTTCAGAACATCATCTGTTCAAGAGAAAGAGGGTCGCCTGTATTATCAGGTGATACACAATCGTGTGGCACGTCAGATCCATACAGAGTACAGAATCTATTCCTCAGAGTGGGATGCGGACCATTCAAACATCATTTTGCCAACTTCCGTCACTCCACAACGTCAAGCCTATCTTCTTTCCTTGAAAGATACATTGGATGCTGACAGGAAGAAACTGCTGTTGGTCATTGCACGGTTGGACAAGGAAGGGCAGTCATATACAGCAGACACCGTCGTTGACAACTTCCATGAGGGAAAAGAATTACATGGCATTATCGGCTATACGCTGGAGTTGAACGAAAAACTGAGACGCATCGGCAAGAAGCGGATGGTAGCAAGG…	cmeABC (2824-8415) +
IP-ARG-1	IP-ARG-1-26	Undetermined Bacteroidales species	SRS1719336	E034885	Finland	5175	3422	3449	3614	3641	-	-	-	-	TCTCTCTTTAAGAGA	-	TTTGGTGAATTGGAGCTATTTTCATATTTTTGC	-	MASIKLKFRTSSVQEKEGRLYYQVIHNRVARQIHTEYRIYSSEWDADHSNIILPTSVTPQRQAYLLSLKDTLDADRKKLLLVIARLDKEGQSYTADTVVDNFHEGKELHGIIGYTLELNEKLRRIGKKRMVARYKTTLNSLQRYLKGGDVPLEEVDGTTIQGYEQWLKDSGLCRNTTSFYIRNLRTIYNHAVDDGLVISSSPFKHVYTGIDKTVKRALPLEIIKQLKELDLSLNPRLELARDMFLFSFYTRGMSFIDMAQLTPSNLHGSTLIYRRQKTSQQLHIKWEPAMQEIVAKYKTDDSPYLLPIAKGEGAIFWRQYKNAYSRITKQLKKIGEMIGLSVPLTTYVARHSWASIAKSKNVPVSTISEALGHDSEKTTQIYLSSLDTSVVDNANNLII…	ATGGCATCCATCAAATTAAAGTTCAGAACATCATCTGTTCAAGAGAAAGAGGGTCGCCTGTATTATCAGGTGATACACAATCGTGTGGCACGTCAGATCCATACAGAGTACAGAATCTATTCCTCAGAGTGGGATGCGGACCATTCAAACATCATTTTGCCAACTTCCGTCACTCCACAACGTCAAGCCTATCTTCTTTCCTTGAAAGATACATTGGATGCTGACAGGAAGAAACTGCTGTTGGTCATTGCACGGTTGGACAAGGAAGGGCAGTCATATACAGCAGACACCGTCGTTGACAACTTCCATGAGGGAAAAGAATTACATGGCATTATCGGCTATACGCTGGAGTTGAACGAAAAACTGAGACGCATCGGCAAGAAGCGGATGGTAGCAAGG…	mefA (27-1266) -
IP-ARG-1	IP-ARG-1-27	Undetermined Bacteroidales species	ERS006491	MH0009	Denmark	39901	9609	9636	9801	9828	-	-	-	-	TCTCTCTTTAAGAGA	-	TTTGGTGAATTGGAGCTATTTTCATATTTTTGC	-	MASIKLKFRTSSVQEKEGRLYYQVIHNRVARQIHTEYRIYSSEWDADHSNIILPTSVTPQRQAYLLSLKDTLDADRKKLLLVIARLDKEGQSYTADTVVDNFHEGKELHGIIGYTLELNEKLRRIGKKRMVARYKTTLNSLQRYLKGGDVPLEEVDGTTIQGYEQWLKDSGLCRNTTSFYIRNLRTIYNHAVDDGLVISSSPFKHVYTGIDKTVKRALPLEIIKQLKELDLSLNPRLELARDMFLFSFYTRGMSFIDMAQLTPSNLHGSTLIYRRQKTSQQLHIKWEPAMQEIVAKYKTDDSPYLLPIAKGEGAIFWRQYKNAYSRITKQLKKIGEMIGLSVPLTTYVARHSWASIAKSKNVPVSTISEALGHDSEKTTQIYLSSLDTSVVDNANNLII…	ATGGCATCCATCAAATTAAAGTTCAGAACATCATCTGTTCAAGAGAAAGAGGGTCGCCTGTATTATCAGGTGATACACAATCGTGTGGCACGTCAGATCCATACAGAGTACAGAATCTATTCCTCAGAGTGGGATGCGGACCATTCAAACATCATTTTGCCAACTTCCGTCACTCCACAACGTCAAGCCTATCTTCTTTCCTTGAAAGATACATTGGATGCTGACAGGAAGAAACTGCTGTTGGTCATTGCACGGTTGGACAAGGAAGGGCAGTCATATACAGCAGACACCGTCGTTGACAACTTCCATGAGGGAAAAGAATTACATGGCATTATCGGCTATACGCTGGAGTTGAACGAAAAACTGAGACGCATCGGCAAGAAGCGGATGGTAGCAAGG…	cmeABC (382-5973) -;mefA (6238-7456) -
IP-ARG-1	IP-ARG-1-28	Undetermined Bacteroidales species	SRS1719560	T029687	Estonia	27052	17241	17268	17433	17460	-	-	-	-	TCTCTCTTTAAGAGA	-	TTTGGTGAATTGGAGCTATTTTCATATTTTTGC	-	MASIKLKFRTSSVQEKEGRLYYQVIHNRVARQIHTEYRIYSSEWDADHSNIILPTSVTPQRQAYLLSLKDTLDADRKKLLLVIARLDKEGQSYTADTVVDNFHEGKELHGIIGYTLELNEKLRRIGKKRMVARYKTTLNSLQRYLKGGDVPLEEVDGTTIQGYEQWLKDSGLCRNTTSFYIRNLRTIYNHAVDDGLVISSSPFKHVYTGIDKTVKRALPLEIIKQLKELDLSLNPRLELARDMFLFSFYTRGMSFIDMAQLTPSNLHGSTLIYRRQKTSQQLHIKWEPAMQEIVAKYKTDDSPYLLPIAKGEGAIFWRQYKNAYSRITKQLKKIGEMIGLSVPLTTYVARHSWASIAKSKNVPVSTISEALGHDSEKTTQIYLSSLDTSVVDNANNLII…	ATGGCATCCATCAAATTAAAGTTCAGAACATCATCTGTTCAAGAGAAAGAGGGTCGCCTGTATTATCAGGTGATACACAATCGTGTGGCACGTCAGATCCATACAGAGTACAGAATCTATTCCTCAGAGTGGGATGCGGACCATTCAAACATCATTTTGCCAACTTCCGTCACTCCACAACGTCAAGCCTATCTTCTTTCCTTGAAAGATACATTGGATGCTGACAGGAAGAAACTGCTGTTGGTCATTGCACGGTTGGACAAGGAAGGGCAGTCATATACAGCAGACACCGTCGTTGACAACTTCCATGAGGGAAAAGAATTACATGGCATTATCGGCTATACGCTGGAGTTGAACGAAAAACTGAGACGCATCGGCAAGAAGCGGATGGTAGCAAGG…	mefA (19614-20832) +;cmeABC (21097-26688) +
IP-ARG-1	IP-ARG-1-29	Undetermined Bacteroidales species	SRS3958643	noabx-E007944	Finland	60830	19991	20018	20183	20210	-	-	-	-	TCTCTCTTTAAGAGA	-	TTTGGTGAATTGGAGTTATTTTCATATTTTTGC	-	MASIKLKFRTSSVQEKEGRLYYQVIHNRVARQIHTEYRIYSSEWDADHSNIILPTSVTPQRQAYLLSLKDTLDADRKKLLLVIARLDKEGQSYTADTVVDNFHEGKELHGIIGYTLELNEKLRRIGKKRMVARYKTTLNSLQRYLKGGDVPLEEVDGTTIQGYEQWLKDSGLCRNTTSFYIRNLRTIYNHAVDDGLVISSSPFKHVYTGIDKTVKRALPLEIIKQLKELDLSLNPRLELARDMFLFSFYTRGMSFIDMAQLTPSNLHGSTLIYRRQKTSQQLHIKWEPAMQEIVAKYKTDDSPYLLPIAKGEGAIFWRQYKNAYSRITKQLKKIGEMIGLSVPLTTYVARHSWASIAKSKNVPVSTISEALGHDSEKTTQIYLSSLDTSVVDNANNLII…	ATGGCATCCATCAAATTAAAGTTCAGAACATCATCTGTTCAAGAGAAAGAGGGTCGCCTGTATTATCAGGTGATACACAATCGTGTGGCACGTCAGATCCATACAGAGTACAGAATCTATTCCTCAGAGTGGGATGCGGACCATTCAAACATCATTTTGCCAACTTCCGTCACTCCACAACGTCAAGCCTATCTTCTTTCCTTGAAAGATACATTGGATGCTGACAGGAAGAAACTGCTGTTGGTCATTGCACGGTTGGACAAGGAAGGGCAGTCATATACAGCAGACACCGTCGTTGACAACTTCCATGAGGGAAAAGAATTACATGGCATTATCGGCTATACGCTGGAGTTGAACGAAAAACTGAGACGCATCGGCAAGAAGCGGATGGTAGCAAGG…	ermG (21824-22559) +
IP-ARG-1	IP-ARG-1-30	Phocaeicola dorei	SRS3958496	abx-E003188	Finland	237723	181983	182010	182175	182202	-	-	-	-	TCTCTCTTTAAGAGA	-	TTTGGTGAATTGGAGTTATTTTCATATTTTTGC	-	MASIKLKFRTSSVQEKEGRLYYQVIHNRVARQIHTEYRIYSSEWDADHSNIILPTSVTPQRQAYLLSLKDTLDADRKKLLLVIARLDKEGQSYTADTVVDNFHEGKELHGIIGYTLELNEKLRRIGKKRMVARYKTTLNSLQRYLKGGDVPLEEVDGTTIQGYEQWLKDSGLCRNTTSFYIRNLRTIYNHAVDDGLVISSSPFKHVYTGIDKTVKRALPLEIIKQLKELDLSLNPRLELARDMFLFSFYTRGMSFIDMAQLTPSNLHGSTLIYRRQKTSQQLHIKWEPAMQEIVAKYKTDDSPYLLPIAKGEGAIFWRQYKNAYSRITKQLKKIGEMIGLSVPLTTYVARHSWASIAKSKNVPVSTISEALGHDSEKTTQIYLSSLDTSVVDNANNLII…	ATGGCATCCATCAAATTAAAGTTCAGAACATCATCTGTTCAAGAGAAAGAGGGTCGCCTGTATTATCAGGTGATACACAATCGTGTGGCACGTCAGATCCATACAGAGTACAGAATCTATTCCTCAGAGTGGGATGCGGACCATTCAAACATCATTTTGCCAACTTCCGTCACTCCACAACGTCAAGCCTATCTTCTTTCCTTGAAAGATACATTGGATGCTGACAGGAAGAAACTGCTGTTGGTCATTGCACGGTTGGACAAGGAAGGGCAGTCATATACAGCAGACACCGTCGTTGACAACTTCCATGAGGGAAAAGAATTACATGGCATTATCGGCTATACGCTGGAGTTGAACGAAAAACTGAGACGCATCGGCAAGAAGCGGATGGTAGCAAGG…	cmeABC (175452-181043) -
IP-ARG-1	IP-ARG-1-31	Undetermined Bacteroidales species	SRS3958698	noabx-E007944	Finland	72349	40619	40646	40811	40838	-	-	-	-	TCTCTCTTTAAGAGA	-	TTTGGTGAATTGGAGTTATTTTCATATTTTTGC	-	MASIKLKFRTSSVQEKEGRLYYQVIHNRVARQIHTEYRIYSSEWDADHSNIILPTSVTPQRQAYLLSLKDTLDADRKKLLLVIARLDKEGQSYTADTVVDNFHEGKELHGIIGYTLELNEKLRRIGKKRMVARYKTTLNSLQRYLKGGDVPLEEVDGTTIQGYEQWLKDSGLCRNTTSFYIRNLRTIYNHAVDDGLVISSSPFKHVYTGIDKTVKRALPLEIIKQLKELDLSLNPRLELARDMFLFSFYTRGMSFIDMAQLTPSNLHGSTLIYRRQKTSQQLHIKWEPAMQEIVAKYKTDDSPYLLPIAKGEGAIFWRQYKNAYSRITKQLKKIGEMIGLSVPLTTYVARHSWASIAKSKNVPVSTISEALGHDSEKTTQIYLSSLDTSVVDNANNLII…	ATGGCATCCATCAAATTAAAGTTCAGAACATCATCTGTTCAAGAGAAAGAGGGTCGCCTGTATTATCAGGTGATACACAATCGTGTGGCACGTCAGATCCATACAGAGTACAGAATCTATTCCTCAGAGTGGGATGCGGACCATTCAAACATCATTTTGCCAACTTCCGTCACTCCACAACGTCAAGCCTATCTTCTTTCCTTGAAAGATACATTGGATGCTGACAGGAAGAAACTGCTGTTGGTCATTGCACGGTTGGACAAGGAAGGGCAGTCATATACAGCAGACACCGTCGTTGACAACTTCCATGAGGGAAAAGAATTACATGGCATTATCGGCTATACGCTGGAGTTGAACGAAAAACTGAGACGCATCGGCAAGAAGCGGATGGTAGCAAGG…	ermG (38270-39005) -
IP-ARG-1	IP-ARG-1-32	Undetermined Bacteroidales species	SRS3958752	noabx-E013094	Finland	60830	19991	20018	20183	20210	-	-	-	-	TCTCTCTTTAAGAGA	-	TTTGGTGAATTGGAGTTATTTTCATATTTTTGC	-	MASIKLKFRTSSVQEKEGRLYYQVIHNRVARQIHTEYRIYSSEWDADHSNIILPTSVTPQRQAYLLSLKDTLDADRKKLLLVIARLDKEGQSYTADTVVDNFHEGKELHGIIGYTLELNEKLRRIGKKRMVARYKTTLNSLQRYLKGGDVPLEEVDGTTIQGYEQWLKDSGLCRNTTSFYIRNLRTIYNHAVDDGLVISSSPFKHVYTGIDKTVKRALPLEIIKQLKELDLSLNPRLELARDMFLFSFYTRGMSFIDMAQLTPSNLHGSTLIYRRQKTSQQLHIKWEPAMQEIVAKYKTDDSPYLLPIAKGEGAIFWRQYKNAYSRITKQLKKIGEMIGLSVPLTTYVARHSWASIAKSKNVPVSTISEALGHDSEKTTQIYLSSLDTSVVDNANNLII…	ATGGCATCCATCAAATTAAAGTTCAGAACATCATCTGTTCAAGAGAAAGAGGGTCGCCTGTATTATCAGGTGATACACAATCGTGTGGCACGTCAGATCCATACAGAGTACAGAATCTATTCCTCAGAGTGGGATGCGGACCATTCAAACATCATTTTGCCAACTTCCGTCACTCCACAACGTCAAGCCTATCTTCTTTCCTTGAAAGATACATTGGATGCTGACAGGAAGAAACTGCTGTTGGTCATTGCACGGTTGGACAAGGAAGGGCAGTCATATACAGCAGACACCGTCGTTGACAACTTCCATGAGGGAAAAGAATTACATGGCATTATCGGCTATACGCTGGAGTTGAACGAAAAACTGAGACGCATCGGCAAGAAGCGGATGGTAGCAAGG…	ermG (21824-22559) +
IP-ARG-1	IP-ARG-1-33	Undetermined Bacteroidales species	SRS3958344	noabx-E022497	Finland	28638	19958	19985	20150	20177	-	-	-	-	TCTCTCTTTAAGAGA	-	TTTGGTGAATTGGAGTTATTTTCATATTTTTGC	-	MASIKLKFRTSSVQEKEGRLYYQVIHNRVARQIHTEYRIYSSEWDADHSNIILPTSVTPQRQAYLLSLKDTLDADRKKLLLVIARLDKEGQSYTADTVVDNFHEGKELHGIIGYTLELNEKLRRIGKKRMVARYKTTLNSLQRYLKGGDVPLEEVDGTTIQGYEQWLKDSGLCRNTTSFYIRNLRTIYNHAVDDGLVISSSPFKHVYTGIDKTVKRALPLEIIKQLKELDLSLNPRLELARDMFLFSFYTRGMSFIDMAQLTPSNLHGSTLIYRRQKTSQQLHIKWEPAMQEIVAKYKTDDSPYLLPIAKGEGAIFWRQYKNAYSRITKQLKKIGEMIGLSVPLTTYVARHSWASIAKSKNVPVSTISEALGHDSEKTTQIYLSSLDTSVVDNANNLII…	ATGGCATCCATCAAATTAAAGTTCAGAACATCATCTGTTCAAGAGAAAGAGGGTCGCCTGTATTATCAGGTGATACACAATCGTGTGGCACGTCAGATCCATACAGAGTACAGAATCTATTCCTCAGAGTGGGATGCGGACCATTCAAACATCATTTTGCCAACTTCCGTCACTCCACAACGTCAAGCCTATCTTCTTTCCTTGAAAGATACATTGGATGCTGACAGGAAGAAACTGCTGTTGGTCATTGCACGGTTGGACAAGGAAGGGCAGTCATATACAGCAGACACCGTCGTTGACAACTTCCATGAGGGAAAAGAATTACATGGCATTATCGGCTATACGCTGGAGTTGAACGAAAAACTGAGACGCATCGGCAAGAAGCGGATGGTAGCAAGG…	cmeABC (22274-27865) +
IP-ARG-1	IP-ARG-1-34	Undetermined Bacteroidales species	SRS3958404	abx-E004898	Finland	27350	17241	17268	17433	17460	-	-	-	-	TCTCTCTTTAAGAGA	-	TTTGGTGAATTGGAGTTATTTTCATATTTTTGC	-	MASIKLKFRTSSVQEKEGRLYYQVIHNRVARQIHTEYRIYSSEWDADHSNIILPTSVTPQRQAYLLSLKDTLDADRKKLLLVIARLDKEGQSYTADTVVDNFHEGKELHGIIGYTLELNEKLRRIGKKRMVARYKTTLNSLQRYLKGGDVPLEEVDGTTIQGYEQWLKDSGLCRNTTSFYIRNLRTIYNHAVDDGLVISSSPFKHVYTGIDKTVKRALPLEIIKQLKELDLSLNPRLELARDMFLFSFYTRGMSFIDMAQLTPSNLHGSTLIYRRQKTSQQLHIKWEPAMQEIVAKYKTDDSPYLLPIAKGEGAIFWRQYKNAYSRITKQLKKIGEMIGLSVPLTTYVARHSWASIAKSKNVPVSTISEALGHDSEKTTQIYLSSLDTSVVDNANNLII…	ATGGCATCCATCAAATTAAAGTTCAGAACATCATCTGTTCAAGAGAAAGAGGGTCGCCTGTATTATCAGGTGATACACAATCGTGTGGCACGTCAGATCCATACAGAGTACAGAATCTATTCCTCAGAGTGGGATGCGGACCATTCAAACATCATTTTGCCAACTTCCGTCACTCCACAACGTCAAGCCTATCTTCTTTCCTTGAAAGATACATTGGATGCTGACAGGAAGAAACTGCTGTTGGTCATTGCACGGTTGGACAAGGAAGGGCAGTCATATACAGCAGACACCGTCGTTGACAACTTCCATGAGGGAAAAGAATTACATGGCATTATCGGCTATACGCTGGAGTTGAACGAAAAACTGAGACGCATCGGCAAGAAGCGGATGGTAGCAAGG…	cmeABC (19564-25155) +
IP-ARG-1	IP-ARG-1-35	Undetermined Bacteroidales species	SRS3958689	abx-E011878	Finland	32216	17143	17170	17335	17362	-	-	-	-	TCTCTCTTTAAGAGA	-	TTTGGTGAATTGGAGTTATTTTCATATTTTTGC	-	MASIKLKFRTSSVQEKEGRLYYQVIHNRVARQIHTEYRIYSSEWDADHSNIILPTSVTPQRQAYLLSLKDTLDADRKKLLLVIARLDKEGQSYTADTVVDNFHEGKELHGIIGYTLELNEKLRRIGKKRMVARYKTTLNSLQRYLKGGDVPLEEVDGTTIQGYEQWLKDSGLCRNTTSFYIRNLRTIYNHAVDDGLVISSSPFKHVYTGIDKTVKRALPLEIIKQLKELDLSLNPRLELARDMFLFSFYTRGMSFIDMAQLTPSNLHGSTLIYRRQKTSQQLHIKWEPAMQEIVAKYKTDDSPYLLPIAKGEGAIFWRQYKNAYSRITKQLKKIGEMIGLSVPLTTYVARHSWASIAKSKNVPVSTISEALGHDSEKTTQIYLSSLDTSVVDNANNLII…	ATGGCATCCATCAAATTAAAGTTCAGAACATCATCTGTTCAAGAGAAAGAGGGTCGCCTGTATTATCAGGTGATACACAATCGTGTGGCACGTCAGATCCATACAGAGTACAGAATCTATTCCTCAGAGTGGGATGCGGACCATTCAAACATCATTTTGCCAACTTCCGTCACTCCACAACGTCAAGCCTATCTTCTTTCCTTGAAAGATACATTGGATGCTGACAGGAAGAAACTGCTGTTGGTCATTGCACGGTTGGACAAGGAAGGGCAGTCATATACAGCAGACACCGTCGTTGACAACTTCCATGAGGGAAAAGAATTACATGGCATTATCGGCTATACGCTGGAGTTGAACGAAAAACTGAGACGCATCGGCAAGAAGCGGATGGTAGCAAGG…	cmeABC (19464-25055) +;mefA (27378-28605) +
IP-ARG-1	IP-ARG-1-36	Undetermined Bacteroidales species	SRS1735440	E007743	Finland	19744	15853	15880	16045	16072	-	-	-	-	TCTCTCTTTAAGAGA	-	TTTGGTGAATTGGAGTTATTTTCATATTTTTGC	-	MASIKLKFRTSSVQEKEGRLYYQVIHNRVARQIHTEYRIYSSEWDADHSNIILPTSVTPQRQAYLLSLKDTLDADRKKLLLVIARLDKEGQSYTADTVVDNFHEGKELHGIIGYTLELNEKLRRIGKKRMVARYKTTLNSLQRYLKGGDVPLEEVDGTTIQGYEQWLKDSGLCRNTTSFYIRNLRTIYNHAVDDGLVISSSPFKHVYTGIDKTVKRALPLEIIKQLKELDLSLNPRLELARDMFLFSFYTRGMSFIDMAQLTPSNLHGSTLIYRRQKTSQQLHIKWEPAMQEIVAKYKTDDSPYLLPIAKGEGAIFWRQYKNAYSRITKQLKKIGEMIGLSVPLTTYVARHSWASIAKSKNVPVSTISEALGHDSEKTTQIYLSSLDTSVVDNANNLII…	ATGGCATCCATCAAATTAAAGTTCAGAACATCATCTGTTCAAGAGAAAGAGGGTCGCCTGTATTATCAGGTGATACACAATCGTGTGGCACGTCAGATCCATACAGAGTACAGAATCTATTCCTCAGAGTGGGATGCGGACCATTCAAACATCATTTTGCCAACTTCCGTCACTCCACAACGTCAAGCCTATCTTCTTTCCTTGAAAGATACATTGGATGCTGACAGGAAGAAACTGCTGTTGGTCATTGCACGGTTGGACAAGGAAGGGCAGTCATATACAGCAGACACCGTCGTTGACAACTTCCATGAGGGAAAAGAATTACATGGCATTATCGGCTATACGCTGGAGTTGAACGAAAAACTGAGACGCATCGGCAAGAAGCGGATGGTAGCAAGG…	mefA (18235-19453) +
IP-ARG-1	IP-ARG-1-37	Undetermined Bacteroidales species	SRS1719440	E033036	Finland	17013	6376	6403	6568	6595	-	-	-	-	TCTCTCTTTAAGAGA	-	TTTGGTGAATTGGAGTTATTTTCATATTTTTGC	-	MASIKLKFRTSSVQEKEGRLYYQVIHNRVARQIHTEYRIYSSEWDADHSNIILPTSVTPQRQAYLLSLKDTLDADRKKLLLVIARLDKEGQSYTADTVVDNFHEGKELHGIIGYTLELNEKLRRIGKKRMVARYKTTLNSLQRYLKGGDVPLEEVDGTTIQGYEQWLKDSGLCRNTTSFYIRNLRTIYNHAVDDGLVISSSPFKHVYTGIDKTVKRALPLEIIKQLKELDLSLNPRLELARDMFLFSFYTRGMSFIDMAQLTPSNLHGSTLIYRRQKTSQQLHIKWEPAMQEIVAKYKTDDSPYLLPIAKGEGAIFWRQYKNAYSRITKQLKKIGEMIGLSVPLTTYVARHSWASIAKSKNVPVSTISEALGHDSEKTTQIYLSSLDTSVVDNANNLII…	ATGGCATCCATCAAATTAAAGTTCAGAACATCATCTGTTCAAGAGAAAGAGGGTCGCCTGTATTATCAGGTGATACACAATCGTGTGGCACGTCAGATCCATACAGAGTACAGAATCTATTCCTCAGAGTGGGATGCGGACCATTCAAACATCATTTTGCCAACTTCCGTCACTCCACAACGTCAAGCCTATCTTCTTTCCTTGAAAGATACATTGGATGCTGACAGGAAGAAACTGCTGTTGGTCATTGCACGGTTGGACAAGGAAGGGCAGTCATATACAGCAGACACCGTCGTTGACAACTTCCATGAGGGAAAAGAATTACATGGCATTATCGGCTATACGCTGGAGTTGAACGAAAAACTGAGACGCATCGGCAAGAAGCGGATGGTAGCAAGG…	cmeAB (42-4274) -
IP-ARG-1	IP-ARG-1-38	Undetermined Bacteroidales species	ERS475184	HD-63	China	37665	7426	7453	7618	7645	-	-	-	-	TCTCTCTTTAAGAGA	-	TTTGGTGAATTGGAGTTATTTTCATATTTTTGC	-	MASIKLKFRTSSVQEKEGRLYYQVIHNRVARQIHTEYRIYSSEWDADHSNIILPTSVTPQRQAYLLSLKDTLDADRKKLLLVIARLDKEGQSYTADTVVDNFHEGKELHGIIGYTLELNEKLRRIGKKRMVARYKTTLNSLQRYLKGGDVPLEEVDGTTIQGYEQWLKDSGLCRNTTSFYIRNLRTIYNHAVDDGLVISSSPFKHVYTGIDKTVKRALPLEIIKQLKELDLSLNPRLELARDMFLFSFYTRGMSFIDMAQLTPSNLHGSTLIYRRQKTSQQLHIKWEPAMQEIVAKYKTDDSPYLLPIAKGEGAIFWRQYKNAYSRITKQLKKIGEMIGLSVPLTTYVARHSWASIAKSKNVPVSTISEALGHDSEKTTQIYLSSLDTSVVDNANNLII…	ATGGCATCCATCAAATTAAAGTTCAGAACATCATCTGTTCAAGAGAAAGAGGGTCGCCTGTATTATCAGGTGATACACAATCGTGTGGCACGTCAGATCCATACAGAGTACAGAATCTATTCCTCAGAGTGGGATGCGGACCATTCAAACATCATTTTGCCAACTTCCGTCACTCCACAACGTCAAGCCTATCTTCTTTCCTTGAAAGATACATTGGATGCTGACAGGAAGAAACTGCTGTTGGTCATTGCACGGTTGGACAAGGAAGGGCAGTCATATACAGCAGACACCGTCGTTGACAACTTCCATGAGGGAAAAGAATTACATGGCATTATCGGCTATACGCTGGAGTTGAACGAAAAACTGAGACGCATCGGCAAGAAGCGGATGGTAGCAAGG…	cmeABC (0-5323) -
IP-ARG-1	IP-ARG-1-39	Phocaeicola vulgatus	ERS006505	MH0017	Denmark	87039	19659	19686	19851	19878	-	-	-	-	TCTCTCTTTAAGAGA	-	TTTGGTGAATTGGAGTTATTTTCATATTTTTGC	-	MASIKLKFRTSSVQEKEGRLYYQVIHNRVARQIHTEYRIYSSEWDADHSNIILPTSVTPQRQAYLLSLKDTLDADRKKLLLVIARLDKEGQSYTADTVVDNFHEGKELHGIIGYTLELNEKLRRIGKKRMVARYKTTLNSLQRYLKGGDVPLEEVDGTTIQGYEQWLKDSGLCRNTTSFYIRNLRTIYNHAVDDGLVISSSPFKHVYTGIDKTVKRALPLEIIKQLKELDLSLNPRLELARDMFLFSFYTRGMSFIDMAQLTPSNLHGSTLIYRRQKTSQQLHIKWEPAMQEIVAKYKTDDSPYLLPIAKGEGAIFWRQYKNAYSRITKQLKKIGEMIGLSVPLTTYVARHSWASIAKSKNVPVSTISEALGHDSEKTTQIYLSSLDTSVVDNANNLII…	ATGGCATCCATCAAATTAAAGTTCAGAACATCATCTGTTCAAGAGAAAGAGGGTCGCCTGTATTATCAGGTGATACACAATCGTGTGGCACGTCAGATCCATACAGAGTACAGAATCTATTCCTCAGAGTGGGATGCGGACCATTCAAACATCATTTTGCCAACTTCCGTCACTCCACAACGTCAAGCCTATCTTCTTTCCTTGAAAGATACATTGGATGCTGACAGGAAGAAACTGCTGTTGGTCATTGCACGGTTGGACAAGGAAGGGCAGTCATATACAGCAGACACCGTCGTTGACAACTTCCATGAGGGAAAAGAATTACATGGCATTATCGGCTATACGCTGGAGTTGAACGAAAAACTGAGACGCATCGGCAAGAAGCGGATGGTAGCAAGG…	ermG (10923-11658) -;cmeABC (11821-17412) -;mefA (17677-18895) -
IP-ARG-1	IP-ARG-1-40	Undetermined Bacteroidales species	SRS3958329	noabx-E001958	Finland	23991	17238	17265	17430	17457	-	-	-	-	TCTCTCTTTAAGAGA	-	TTTGGTGAATTGGAGTTATTTTCATATTTTTGC	-	MASIKLKFRTSSVQEKEGRLYYQVIHNRVARQIHTEYRIYSSEWDADHSNIILPTSVTPQRQAYLLSLKDTLDADRKKLLLVIARLDKEGQSYTADTVVDNFHEGKELHGIIGYTLELNEKLRRIGKKRMVARYKTTLNSLQRYLKGGDVPLEEVDGTTIQGYEQWLKDSGLCRNTTSFYIRNLRTIYNHAVDDGLVISSSPFKHVYTGIDKTVKRALPLEIIKQLKELDLSLNPRLELARDMFLFSFYTRGMSFIDMAQLTPSNLHGSTLIYRRQKTSQQLHIKWEPAMQEIVAKYKTDDSPYLLPIAKGEGAIFWRQYKNAYSRITKQLKKIGEMIGLSVPLTTYVARHSWASIAKSKNVPVSTISEALGHDSEKTTQIYLSSLDTSVVDNANNLII…	ATGGCATCCATCAAATTAAAGTTCAGAACATCATCTGTTCAAGAGAAAGAGGGTCGCCTGTATTATCAGGTGATACACAATCGTGTGGCACGTCAGATCCATACAGAGTACAGAATCTATTCCTCAGAGTGGGATGCGGACCATTCAAACATCATTTTGCCAACTTCCGTCACTCCACAACGTCAAGCCTATCTTCTTTCCTTGAAAGATACATTGGATGCTGACAGGAAGAAACTGCTGTTGGTCATTGCACGGTTGGACAAGGAAGGGCAGTCATATACAGCAGACACCGTCGTTGACAACTTCCATGAGGGAAAAGAATTACATGGCATTATCGGCTATACGCTGGAGTTGAACGAAAAACTGAGACGCATCGGCAAGAAGCGGATGGTAGCAAGG…	ermG (17507-18242) +
IP-ARG-1	IP-ARG-1-41	Undetermined Bacteroidales species	ERS006604	MH0037	Denmark	7087	3937	3964	4129	4156	-	-	-	-	TCTCTCTTTAAGAGA	-	TTTGGTGAATTGGAGTTATTTTCATATTTTTGC	-	MASIKLKFRTSSVQEKEGRLYYQVIHNRVARQIHTEYRIYSSEWDADHSNIILPTSVTPQRQAYLLSLKDTLDADRKKLLLVIARLDKEGQSYTADTVVDNFHEGKELHGIIGYTLELNEKLRRIGKKRMVARYKTTLNSLQRYLKGGDVPLEEVDGTTIQGYEQWLKDSGLCRNTTSFYIRNLRTIYNHAVDDGLVISSSPFKHVYTGIDKTVKRALPLEIIKQLKELDLSLNPRLELARDMFLFSFYTRGMSFIDMAQLTPSNLHGSTLIYRRQKTSQQLHIKWEPAMQEIVAKYKTDDSPYLLPIAKGEGAIFWRQYKNAYSRITKQLKKIGEMIGLSVPLTTYVARHSWASIAKSKNVPVSTISEALGHDSEKTTQIYLSSLDTSVVDNANNLII…	ATGGCATCCATCAAATTAAAGTTCAGAACATCATCTGTTCAAGAGAAAGAGGGTCGCCTGTATTATCAGGTGATACACAATCGTGTGGCACGTCAGATCCATACAGAGTACAGAATCTATTCCTCAGAGTGGGATGCGGACCATTCAAACATCATTTTGCCAACTTCCGTCACTCCACAACGTCAAGCCTATCTTCTTTCCTTGAAAGATACATTGGATGCTGACAGGAAGAAACTGCTGTTGGTCATTGCACGGTTGGACAAGGAAGGGCAGTCATATACAGCAGACACCGTCGTTGACAACTTCCATGAGGGAAAAGAATTACATGGCATTATCGGCTATACGCTGGAGTTGAACGAAAAACTGAGACGCATCGGCAAGAAGCGGATGGTAGCAAGG…	ermF (6253-7054) +
IP-ARG-1	IP-ARG-1-42	Undetermined Bacteroidales species	ERS006507	MH0045	Denmark	63448	25606	25633	25798	25825	-	-	-	-	TCTCTCTTTAAGAGA	-	TTTGGTGAATTGGAGTTATTTTCATATTTTTGC	-	MASIKLKFRTSSVQEKEGRLYYQVIHNRVARQIHTEYRIYSSEWDADHSNIILPTSVTPQRQAYLLSLKDTLDADRKKLLLVIARLDKEGQSYTADTVVDNFHEGKELHGIIGYTLELNEKLRRIGKKRMVARYKTTLNSLQRYLKGGDVPLEEVDGTTIQGYEQWLKDSGLCRNTTSFYIRNLRTIYNHAVDDGLVISSSPFKHVYTGIDKTVKRALPLEIIKQLKELDLSLNPRLELARDMFLFSFYTRGMSFIDMAQLTPSNLHGSTLIYRRQKTSQQLHIKWEPAMQEIVAKYKTDDSPYLLPIAKGEGAIFWRQYKNAYSRITKQLKKIGEMIGLSVPLTTYVARHSWASIAKSKNVPVSTISEALGHDSEKTTQIYLSSLDTSVVDNANNLII…	ATGGCATCCATCAAATTAAAGTTCAGAACATCATCTGTTCAAGAGAAAGAGGGTCGCCTGTATTATCAGGTGATACACAATCGTGTGGCACGTCAGATCCATACAGAGTACAGAATCTATTCCTCAGAGTGGGATGCGGACCATTCAAACATCATTTTGCCAACTTCCGTCACTCCACAACGTCAAGCCTATCTTCTTTCCTTGAAAGATACATTGGATGCTGACAGGAAGAAACTGCTGTTGGTCATTGCACGGTTGGACAAGGAAGGGCAGTCATATACAGCAGACACCGTCGTTGACAACTTCCATGAGGGAAAAGAATTACATGGCATTATCGGCTATACGCTGGAGTTGAACGAAAAACTGAGACGCATCGGCAAGAAGCGGATGGTAGCAAGG…	cmeABC (27927-33518) +;ermF (33605-34439) +
IP-ARG-1	IP-ARG-1-43	Bacteroides uniformis	SRS3958549	noabx-E004709	Finland	82791	18524	18551	18716	18743	-	-	-	-	TCTCTCTTTAAGAGA	-	TTTGGTGAATTGGAGTTATTTTCATATTTTTAC	-	MASIKLKFRTSSVQEKEGRLYYQVIHNRVARQIHTEYRIYSSEWDADHSNIILPTSVTPQRQAYLLSLKDTLDADRKKLLLVIARLDKEGQSYTADTVVDNFHEGKELHGIIGYTLELNEKLRRIGKKRMVARYKTTLNSLQRYLKGGDVPLEEVDGTTIQGYEQWLKDSGLCRNTTSFYIRNLRTIYNHAVDDGLVISSSPFKHVYTGIDKTVKRALPLEIIKQLKELDLSLNPRLELARDMFLFSFYTRGMSFIDMAQLTPSNLHGSTLIYRRQKTSQQLHIKWEPAMQEIVAKYKTDDSPYLLPIAKGEGAIFWRQYKNAYSRITKQLKKIGEMIGLSVPLTTYVARHSWASIAKSKNVPVSTISEALGHDSEKTTQIYLSSLDTSVVDNANNLII…	ATGGCATCCATCAAATTAAAGTTCAGAACATCATCTGTTCAAGAGAAAGAGGGTCGCCTGTATTATCAGGTGATACACAATCGTGTGGCACGTCAGATCCATACAGAGTACAGAATCTATTCCTCAGAGTGGGATGCGGACCATTCAAACATCATTTTGCCAACTTCCGTCACTCCACAACGTCAAGCCTATCTTCTTTCCTTGAAAGATACATTGGATGCTGACAGGAAGAAACTGCTGTTGGTCATTGCACGGTTGGACAAGGAAGGGCAGTCATATACAGCAGACACCGTCGTTGACAACTTCCATGAGGGAAAAGAATTACATGGCATTATCGGCTATACGCTGGAGTTGAACGAAAAACTGAGACGCATCGGCAAGAAGCGGATGGTAGCAAGG…	cmeABC (19683-25274) +
IP-ARG-1	IP-ARG-1-44	Phocaeicola dorei	ERS328961	MH0412	Denmark	53580	43583	43610	43775	43802	-	-	-	-	TCTCTCTTTAAGAGA	-	TTTGGTGAATTGGAGTTATTTTCATATTTTTGC	-	MASIKLKFRTSSVQEKEGRLYYQVIHNRVARQIHTEYRIYSSEWDADHSNIILPTSVTPQRQAYLLSLKDTLDADRKKLLLVIARLDKEGQSYTADTVVDNFHEGKELHGIIGYTLELNEKLRRIGKKRMVARYKTTLNSLQRYLKGGDVPLEEVDGTTIQGYEQWLKDSGLCRNTTSFYIRNLRTIYNHAVDDGLVISSSPFKHVYTGIDKTVKRALPLEIIKQLKELDLSLNPRLELARDMFLFSFYTRGMSFIDMAQLTPSNLHGSTLIYRRQKTSQQLHIKWEPAMQEIVAKYKTDDSPYLLPIAKGEGAIFWRQYKNAYSRITKQLKKIGEMIGLSVPLTTYVARHSWASIAKSKNVPVSTISEALGHDSEKTTQIYLSSLDTSVVDNANNLII…	ATGGCATCCATCAAATTAAAGTTCAGAACATCATCTGTTCAAGAGAAAGAGGGTCGCCTGTATTATCAGGTGATACACAATCGTGTGGCACGTCAGATCCATACAGAGTACAGAATCTATTCCTCAGAGTGGGATGCGGACCATTCAAACATCATTTTGCCAACTTCCGTCACTCCACAACGTCAAGCCTATCTTCTTTCCTTGAAAGATACATTGGATGCTGACAGGAAGAAACTGCTGTTGGTCATTGCACGGTTGGACAAGGAAGGGCAGTCATATACAGCAGACACCGTCGTTGACAACTTCCATGAGGGAAAAGAATTACATGGCATTATCGGCTATACGCTGGAGTTGAACGAAAAACTGAGACGCATCGGCAAGAAGCGGATGGTAGCAAGG…	cmeABC (45906-51497) +;ermF (51584-52418) +
IP-ARG-1	IP-ARG-1-45	Undetermined Bacteroidales species	SRS5179351	N014	USA	10213	2965	2992	3157	3184	-	-	-	-	TCTCTCTTTAAGAGA	-	TTTGGTGAATTGGAGTTATTTTCATATTTTTGC	-	MASIKLKFRTSSVQEKEGRLYYQVIHNRVARQIHTEYRIYSSEWDADHSNIILPTSVTPQRQAYLLSLKDTLDADRKKLLLVIARLDKEGQSYTADTVVDNFHEGKELHGIIGYTLELNEKLRRIGKKRMVARYKTTLNSLQRYLKGGDVPLEEVDGTTIQGYEQWLKDSGLCRNTTSFYIRNLRTIYNHAVDDGLVISSSPFKHVYTGIDKTVKRALPLEIIKQLKELDLSLNPRLELARDMFLFSFYTRGMSFIDMAQLTPSNLHGSTLIYRRQKTSQQLHIKWEPAMQEIVAKYKTDDSPYLLPIAKGEGAIFWRQYKNAYSRITKQLKKIGEMIGLSVPLTTYVARHSWASIAKSKNVPVSTISEALGHDSEKTTQIYLSSLDTSVVDNANNLII…	ATGGCATCCATCAAATTAAAGTTCAGAACATCATCTGTTCAAGAGAAAGAGGGTCGCCTGTATTATCAGGTGATACACAATCGTGTGGCACGTCAGATCCATACAGAGTACAGAATCTATTCCTCAGAGTGGGATGCGGACCATTCAAACATCATTTTGCCAACTTCCGTCACTCCACAACGTCAAGCCTATCTTCTTTCCTTGAAAGATACATTGGATGCTGACAGGAAGAAACTGCTGTTGGTCATTGCACGGTTGGACAAGGAAGGGCAGTCATATACAGCAGACACCGTCGTTGACAACTTCCATGAGGGAAAAGAATTACATGGCATTATCGGCTATACGCTGGAGTTGAACGAAAAACTGAGACGCATCGGCAAGAAGCGGATGGTAGCAAGG…	ermG (5645-6380) +
IP-ARG-1	IP-ARG-1-46	Undetermined Bacteroidales species	ERS006594	V1.UC-8	Spain	40191	17122	17149	17314	17341	-	-	-	-	TCTCTCTTTAAGAGA	-	TTTGGTGAATTGGAGTTATTTTCATATTTTTGC	-	MASIKLKFRTSSVQEKEGRLYYQVIHNRVARQIHTEYRIYSSEWDADHSNIILPTSVTPQRQAYLLSLKDTLDADRKKLLLVIARLDKEGQSYTADTVVDNFHEGKELHGIIGYTLELNEKLRRIGKKRMVARYKTTLNSLQRYLKGGDVPLEEVDGTTIQGYEQWLKDSGLCRNTTSFYIRNLRTIYNHAVDDGLVISSSPFKHVYTGIDKTVKRALPLEIIKQLKELDLSLNPRLELARDMFLFSFYTRGMSFIDMAQLTPSNLHGSTLIYRRQKTSQQLHIKWEPAMQEIVAKYKTDDSPYLLPIAKGEGAIFWRQYKNAYSRITKQLKKIGEMIGLSVPLTTYVARHSWASIAKSKNVPVSTISEALGHDSEKTTQIYLSSLDTSVVDNANNLII…	ATGGCATCCATCAAATTAAAGTTCAGAACATCATCTGTTCAAGAGAAAGAGGGTCGCCTGTATTATCAGGTGATACACAATCGTGTGGCACGTCAGATCCATACAGAGTACAGAATCTATTCCTCAGAGTGGGATGCGGACCATTCAAACATCATTTTGCCAACTTCCGTCACTCCACAACGTCAAGCCTATCTTCTTTCCTTGAAAGATACATTGGATGCTGACAGGAAGAAACTGCTGTTGGTCATTGCACGGTTGGACAAGGAAGGGCAGTCATATACAGCAGACACCGTCGTTGACAACTTCCATGAGGGAAAAGAATTACATGGCATTATCGGCTATACGCTGGAGTTGAACGAAAAACTGAGACGCATCGGCAAGAAGCGGATGGTAGCAAGG…	ermG (18986-19721) +
IP-ARG-1	IP-ARG-1-47	Undetermined Bacteroidales species	SRS1735512	T023390	Estonia	26077	8619	8646	8811	8838	-	-	-	-	TCTCTCTTTAAGAGA	-	TTTGGTGAATTGGAGTTATTTTCATATTTTTGC	-	MASIKLKFRTSSVQEKEGRLYYQVIHNRVARQIHTEYRIYSSEWDADHSNIILPTSVTPQRQAYLLSLKDTLDADRKKLLLVIARLDKEGQSYTADTVVDNFHEGKELHGIIGYTLELNEKLRRIGKKRMVARYKTTLNSLQRYLKGGDVPLEEVDGTTIQGYEQWLKDSGLCRNTTSFYIRNLRTIYNHAVDDGLVISSSPFKHVYTGIDKTVKRALPLEIIKQLKELDLSLNPRLELARDMFLFSFYTRGMSFIDMAQLTPSNLHGSTLIYRRQKTSQQLHIKWEPAMQEIVAKYKTDDSPYLLPIAKGEGAIFWRQYKNAYSRITKQLKKIGEMIGLSVPLTTYVARHSWASIAKSKNVPVSTISEALGHDSEKTTQIYLSSLDTSVVDNANNLII…	ATGGCATCCATCAAATTAAAGTTCAGAACATCATCTGTTCAAGAGAAAGAGGGTCGCCTGTATTATCAGGTGATACACAATCGTGTGGCACGTCAGATCCATACAGAGTACAGAATCTATTCCTCAGAGTGGGATGCGGACCATTCAAACATCATTTTGCCAACTTCCGTCACTCCACAACGTCAAGCCTATCTTCTTTCCTTGAAAGATACATTGGATGCTGACAGGAAGAAACTGCTGTTGGTCATTGCACGGTTGGACAAGGAAGGGCAGTCATATACAGCAGACACCGTCGTTGACAACTTCCATGAGGGAAAAGAATTACATGGCATTATCGGCTATACGCTGGAGTTGAACGAAAAACTGAGACGCATCGGCAAGAAGCGGATGGTAGCAAGG…	cmeABC (923-6514) -
IP-ARG-1	IP-ARG-1-48	Undetermined Bacteroidales species	SRS1719296	E019187	Finland	30079	28033	28060	28225	28252	-	-	-	-	TCTCTCTTTAAGAGA	-	TTTGGTGAATTGGAGCTATTTTCATATTTTTGC	-	MASIKLKFRTSSVQEKEGRLYYQVIHNRVARQIHTEYRIYSSEWDADHSNIILPTSVTPQRQAYLLSLKDTLDADRKKLLLVIARLDKEGQSYTADTVVDNFHEGKELHGIIGYTLELNEKLRRIGKKRMVARYKTTLNSLQRYLKGGDVPLEEVDGTTIQGYEQWLKDSGLCRNTTSFYIRNLRTIYNHAVDDGLVISSSPFKHVYTGIDKTVKRALPLEIIKQLKELDLSLNPRLELARDMFLFSFYTRGMSFIDMAQLTPSNLHGSTLIYRRQKTSQQLHIKWEPAMQEIVAKYKTDDSPYLLPIAKGEGAIFWRQYKNAYSRITKQLKKIGEMIGLSVPLTTYVARHSWASIAKSKNVPVSTISEALGHDSEKTTQIYLSSLDTSVVDNANNLII…	ATGGCATCCATCAAATTAAAGTTCAGAACATCATCTGTTCAAGAGAAAGAGGGTCGCCTGTATTATCAGGTGATACACAATCGTGTGGCACGTCAGATCCATACAGAGTACAGAATCTATTCCTCAGAGTGGGATGCGGACCATTCAAACATCATTTTGCCAACTTCCGTCACTCCACAACGTCAAGCCTATCTTCTTTCCTTGAAAGATACATTGGATGCTGACAGGAAGAAACTGCTGTTGGTCATTGCACGGTTGGACAAGGAAGGGCAGTCATATACAGCAGACACCGTCGTTGACAACTTCCATGAGGGAAAAGAATTACATGGCATTATCGGCTATACGCTGGAGTTGAACGAAAAACTGAGACGCATCGGCAAGAAGCGGATGGTAGCAAGG…	cmeABC (18807-24398) -;mefA (24663-25881) -
IP-ARG-1	IP-ARG-1-49	Bacteroides uniformis	SRS5179603	T0108B	USA	168520	94158	94185	94350	94377	-	-	-	-	TCTCTCTTTAAGAGA	-	TTTGGTGAATTGGAGTTATTTTCATATTTTTGC	-	MASIKLKFRTSSVQEKEGRLYYQVIHNRVARQIHTEYRIYSSEWDADHSNIILPTSVTPQRQAYLLSLKDTLDADRKKLLLVIARLDKEGQSYTADTVVDNFHEGKELHGIIGYTLELNEKLRRIGKKRMVARYKTTLNSLQRYLKGGDVPLEEVDGTTIQGYEQWLKDSGLCRNTTSFYIRNLRTIYNHAVDDGLVISSSPFKHVYTGIDKTVKRALPLEIIKQLKELDLSLNPRLELARDMFLFSFYTRGMSFIDMAQLTPSNLHGSTLIYRRQKTSQQLHIKWEPAMQEIVAKYKTDDSPYLLPIAKGEGAIFWRQYKNAYSRITKQLKKIGEMIGLSVPLTTYVARHSWASIAKSKNVPVSTISEALGHDSEKTTQIYLSSLDTSVVDNANNLII…	ATGGCATCCATCAAATTAAAGTTCAGAACATCATCTGTTCAAGAGAAAGAGGGTCGCCTGTATTATCAGGTGATACACAATCGTGTGGCACGTCAGATCCATACAGAGTACAGAATCTATTCCTCAGAGTGGGATGCGGACCATTCAAACATCATTTTGCCAACTTCCGTCACTCCACAACGTCAAGCCTATCTTCTTTCCTTGAAAGATACATTGGATGCTGACAGGAAGAAACTGCTGTTGGTCATTGCACGGTTGGACAAGGAAGGGCAGTCATATACAGCAGACACCGTCGTTGACAACTTCCATGAGGGAAAAGAATTACATGGCATTATCGGCTATACGCTGGAGTTGAACGAAAAACTGAGACGCATCGGCAAGAAGCGGATGGTAGCAAGG…	mefA (95279-96431) +;ermG (97202-97937) +
IP-ARG-1	IP-ARG-1-50	Undetermined Bacteroidales species	SRS1735486	T000461	Estonia	43109	12817	12844	13009	13036	-	-	-	-	TCTCTCTTTAAGAGA	-	TTTGGTGAATTGGAGTTATTTTCATATTTTTGC	-	MASIKLKFRTSSVQEKEGRLYYQVIHNRVARQIHTEYRIYSSEWDADHSNIILPTSVTPQRQAYLLSLKDTLDADRKKLLLVIARLDKEGQSYTADTVVDNFHEGKELHGIIGYTLELNEKLRRIGKKRMVARYKTTLNSLQRYLKGGDVPLEEVDGTTIQGYEQWLKDSGLCRNTTSFYIRNLRTIYNHAVDDGLVISSSPFKHVYTGIDKTVKRALPLEIIKQLKELDLSLNPRLELARDMFLFSFYTRGMSFIDMAQLTPSNLHGSTLIYRRQKTSQQLHIKWEPAMQEIVAKYKTDDSPYLLPIAKGEGAIFWRQYKNAYSRITKQLKKIGEMIGLSVPLTTYVARHSWASIAKSKNVPVSTISEALGHDSEKTTQIYLSSLDTSVVDNANNLII…	ATGGCATCCATCAAATTAAAGTTCAGAACATCATCTGTTCAAGAGAAAGAGGGTCGCCTGTATTATCAGGTGATACACAATCGTGTGGCACGTCAGATCCATACAGAGTACAGAATCTATTCCTCAGAGTGGGATGCGGACCATTCAAACATCATTTTGCCAACTTCCGTCACTCCACAACGTCAAGCCTATCTTCTTTCCTTGAAAGATACATTGGATGCTGACAGGAAGAAACTGCTGTTGGTCATTGCACGGTTGGACAAGGAAGGGCAGTCATATACAGCAGACACCGTCGTTGACAACTTCCATGAGGGAAAAGAATTACATGGCATTATCGGCTATACGCTGGAGTTGAACGAAAAACTGAGACGCATCGGCAAGAAGCGGATGGTAGCAAGG…	ermG (3817-4552) -;cmeABC (5122-10713) -
IP-ARG-1	IP-ARG-1-51	Undetermined Bacteroidales species	SRS1719290	T003353	Estonia	20591	11015	11042	11207	11234	-	-	-	-	TCTCTCTTTAAGAGA	-	TTTGGTGAATTGGAGTTATTTTCATATTTTTGC	-	MASIKLKFRTSSVQEKEGRLYYQVIHNRVARQIHTEYRIYSSEWDADHSNIILPTSVTPQRQAYLLSLKDTLDADRKKLLLVIARLDKEGQSYTADTVVDNFHEGKELHGIIGYTLELNEKLRRIGKKRMVARYKTTLNSLQRYLKGGDVPLEEVDGTTIQGYEQWLKDSGLCRNTTSFYIRNLRTIYNHAVDDGLVISSSPFKHVYTGIDKTVKRALPLEIIKQLKELDLSLNPRLELARDMFLFSFYTRGMSFIDMAQLTPSNLHGSTLIYRRQKTSQQLHIKWEPAMQEIVAKYKTDDSPYLLPIAKGEGAIFWRQYKNAYSRITKQLKKIGEMIGLSVPLTTYVARHSWASIAKSKNVPVSTISEALGHDSEKTTQIYLSSLDTSVVDNANNLII…	ATGGCATCCATCAAATTAAAGTTCAGAACATCATCTGTTCAAGAGAAAGAGGGTCGCCTGTATTATCAGGTGATACACAATCGTGTGGCACGTCAGATCCATACAGAGTACAGAATCTATTCCTCAGAGTGGGATGCGGACCATTCAAACATCATTTTGCCAACTTCCGTCACTCCACAACGTCAAGCCTATCTTCTTTCCTTGAAAGATACATTGGATGCTGACAGGAAGAAACTGCTGTTGGTCATTGCACGGTTGGACAAGGAAGGGCAGTCATATACAGCAGACACCGTCGTTGACAACTTCCATGAGGGAAAAGAATTACATGGCATTATCGGCTATACGCTGGAGTTGAACGAAAAACTGAGACGCATCGGCAAGAAGCGGATGGTAGCAAGG…	mefA (13388-14606) +;cmeABC (14871-20462) +
IP-ARG-1	IP-ARG-1-52	Undetermined Bacteroidales species	SRS1735449	T012389	Estonia	91890	33247	33274	33439	33466	-	-	-	-	TCTCTCTTTAAGAGA	-	TTTGGTGAATTGGAGTTATTTTCATATTTTTGC	-	MASIKLKFRTSSVQEKEGRLYYQVIHNRVARQIHTEYRIYSSEWDADHSNIILPTSVTPQRQAYLLSLKDTLDADRKKLLLVIARLDKEGQSYTADTVVDNFHEGKELHGIIGYTLELNEKLRRIGKKRMVARYKTTLNSLQRYLKGGDVPLEEVDGTTIQGYEQWLKDSGLCRNTTSFYIRNLRTIYNHAVDDGLVISSSPFKHVYTGIDKTVKRALPLEIIKQLKELDLSLNPRLELARDMFLFSFYTRGMSFIDMAQLTPSNLHGSTLIYRRQKTSQQLHIKWEPAMQEIVAKYKTDDSPYLLPIAKGEGAIFWRQYKNAYSRITKQLKKIGEMIGLSVPLTTYVARHSWASIAKSKNVPVSTISEALGHDSEKTTQIYLSSLDTSVVDNANNLII…	ATGGCATCCATCAAATTAAAGTTCAGAACATCATCTGTTCAAGAGAAAGAGGGTCGCCTGTATTATCAGGTGATACACAATCGTGTGGCACGTCAGATCCATACAGAGTACAGAATCTATTCCTCAGAGTGGGATGCGGACCATTCAAACATCATTTTGCCAACTTCCGTCACTCCACAACGTCAAGCCTATCTTCTTTCCTTGAAAGATACATTGGATGCTGACAGGAAGAAACTGCTGTTGGTCATTGCACGGTTGGACAAGGAAGGGCAGTCATATACAGCAGACACCGTCGTTGACAACTTCCATGAGGGAAAAGAATTACATGGCATTATCGGCTATACGCTGGAGTTGAACGAAAAACTGAGACGCATCGGCAAGAAGCGGATGGTAGCAAGG…	cmeABC (35571-41162) +
IP-ARG-1	IP-ARG-1-53	Undetermined Bacteroidales species	SRS1719442	T012983	Estonia	22884	10417	10444	10609	10636	-	-	-	-	TCTCTCTTTAAGAGA	-	TTTGGTGAATTGGAGTTATTTTCATATTTTTGC	-	MASIKLKFRTSSVQEKEGRLYYQVIHNRVARQIHTEYRIYSSEWDADHSNIILPTSVTPQRQAYLLSLKDTLDADRKKLLLVIARLDKEGQSYTADTVVDNFHEGKELHGIIGYTLELNEKLRRIGKKRMVARYKTTLNSLQRYLKGGDVPLEEVDGTTIQGYEQWLKDSGLCRNTTSFYIRNLRTIYNHAVDDGLVISSSPFKHVYTGIDKTVKRALPLEIIKQLKELDLSLNPRLELARDMFLFSFYTRGMSFIDMAQLTPSNLHGSTLIYRRQKTSQQLHIKWEPAMQEIVAKYKTDDSPYLLPIAKGEGAIFWRQYKNAYSRITKQLKKIGEMIGLSVPLTTYVARHSWASIAKSKNVPVSTISEALGHDSEKTTQIYLSSLDTSVVDNANNLII…	ATGGCATCCATCAAATTAAAGTTCAGAACATCATCTGTTCAAGAGAAAGAGGGTCGCCTGTATTATCAGGTGATACACAATCGTGTGGCACGTCAGATCCATACAGAGTACAGAATCTATTCCTCAGAGTGGGATGCGGACCATTCAAACATCATTTTGCCAACTTCCGTCACTCCACAACGTCAAGCCTATCTTCTTTCCTTGAAAGATACATTGGATGCTGACAGGAAGAAACTGCTGTTGGTCATTGCACGGTTGGACAAGGAAGGGCAGTCATATACAGCAGACACCGTCGTTGACAACTTCCATGAGGGAAAAGAATTACATGGCATTATCGGCTATACGCTGGAGTTGAACGAAAAACTGAGACGCATCGGCAAGAAGCGGATGGTAGCAAGG…	cmeABC (12740-18331) +;ermG (18471-19206) +
IP-ARG-1	IP-ARG-1-54	Undetermined Bacteroidales species	ERS475384	LV-12	China	106584	37882	37909	38074	38101					TCTCTCTTTAAGAGA	-	TTTGGTGAATTGGAGTTATTTTCATATTTTTGC	-	MASIKLKFRTSSVQEKEGRLYYQVIHNRVARQIHTEYRIYSSEWDADHSNIILPTSVTPQRQAYLLSLKDTLDADRKKLLLVIARLDKEGQSYTADTVVDNFHEGKELHGIIGYTLELNEKLRRIGKKRMVARYKTTLNSLQRYLKGGDVPLEEVDGTTIQGYEQWLKDSGLCRNTTSFYIRNLRTIYNHAVDDGLVISSSPFKHVYTGIDKTVKRALPLEIIKQLKELDLSLNPRLELARDMFLFSFYTRGMSFIDMAQLTPSNLHGSTLIYRRQKTSQQLHIKWEPAMQEIVAKYKTDDSPYLLPIAKGEGAIFWRQYKNAYSRITKQLKKIGEMIGLSVPLTTYVARHSWASIAKSKNVPVSTISEALGHDSEKTTQIYLSSLDTSVVDNANNLII…	ATGGCATCCATCAAATTAAAGTTCAGAACATCATCTGTTCAAGAGAAAGAGGGTCGCCTGTATTATCAGGTGATACACAATCGTGTGGCACGTCAGATCCATACAGAGTACAGAATCTATTCCTCAGAGTGGGATGCGGACCATTCAAACATCATTTTGCCAACTTCCGTCACTCCACAACGTCAAGCCTATCTTCTTTCCTTGAAAGATACATTGGATGCTGACAGGAAGAAACTGCTGTTGGTCATTGCACGGTTGGACAAGGAAGGGCAGTCATATACAGCAGACACCGTCGTTGACAACTTCCATGAGGGAAAAGAATTACATGGCATTATCGGCTATACGCTGGAGTTGAACGAAAAACTGAGACGCATCGGCAAGAAGCGGATGGTAGCAAGG…	cmeABC (40202-45793) +
IP-ARG-2	IP-ARG-2-01	Undetermined Bacteroidales species	SRS5179635	N037	USA	152757	47659	47683	47859	47883	48045	48074	48256	48285	ATCTCTCTTTAAGAGATGT	ATCTCTCCGTAAGAGATGT	TGTGTGGATTGCAGTATTTTTTGTAATTTTGC	CCGTTTTCCCAACAATTGTGTGTAACTTTGC	MATIKIKFRSSSVAGKEGTLCYQVIHGRQTRLISTGYKLHLYEWDKEAGKIRSVKGNPDRERYLEALRFRMEEDQKRLNGIIRKLEQSGKLSSEQIVLAYHSPEGHDDCFFVYARKVIDQTKRMGKERTSEVYASSLNSFIRFRGEAGDVPLDAMDSVMMMEYEAYLKQNGKCPNTVSFYLRNLRTLYNRASEEGLVENRSPFRHVHTGVEKTVKRGVSSEIIGRIKNLDLELYPALAFARNLFLLCFYLRGMSFVDLAFLKKKDLQNGVLVYRRHKTDQQLCIKWEQPMQEIVRKYTNPDSPYLLPIIKVPGEKERRQYLNASHVMNKRLQKIGRMVECPIKLTFYVARHGWASIAKSQNVPVPVISEALGHDSEDTTRIYLALLDSSVVDKANSKVI…	ATGGCAACAATAAAAATCAAGTTCAGGTCCTCTTCGGTCGCAGGCAAAGAGGGCACGTTATGTTATCAAGTGATACACGGGCGGCAGACCCGCCTGATTAGTACGGGGTATAAATTGCACCTTTATGAATGGGACAAGGAAGCGGGCAAAATCCGCAGCGTGAAAGGCAATCCGGACCGGGAACGCTATCTGGAAGCCTTGCGTTTCCGTATGGAGGAAGACCAGAAACGGTTGAACGGCATTATCCGGAAGCTGGAACAGTCAGGGAAACTTTCTTCCGAGCAGATAGTCCTTGCCTATCACAGTCCGGAAGGACATGACGACTGTTTCTTTGTCTATGCCCGGAAAGTCATCGACCAGACCAAACGCATGGGGAAAGAGCGGACATCCGAAGTCTAT…	ermB (56219-56957) +
IP-ARG-2	IP-ARG-2-02	Undetermined Bacteroidales species	SRS5179581	T0185A	USA	46078	23042	23066	23242	23266	22640	22669	22851	22880	ATCTCTCTTTAAGAGATGT	ATCTCTCCGTAAGAGATGT	TGTGTGGATTGCAGTATTTTTTGTAATTTTGC	CCGTTTTCCCAACAATTGTGTGTAACTTTGC	MATIKIKFRSSSVAGKEGTLCYQVIHGRQTRLISTGYKLHLYEWDKEAGKIRSVKGNPDRERYLEALRFRMEEDQKRLNGIIRKLEQSGKLSSEQIVLAYHSPEGHDDCFFVYARKVIDQTKRMGKERTSEVYASSLNSFIRFRGEAGDVPLDAMDSVMMMEYEAYLKQNGKCPNTVSFYLRNLRTLYNRASEEGLVENRSPFRHVHTGVEKTVKRGVSSEIIGRIKNLDLELYPALAFARNLFLLCFYLRGMSFVDLAFLKKKDLQNGVLVYRRHKTDQQLCIKWEQPMQEIVRKYTNPDSPYLLPIIKVPGEKERRQYLNASHVMNKRLQKIGRMVECPIKLTFYVARHGWASIAKSQNVPVPVISEALGHDSEDTTRIYLALLDSSVVDKANSKVI…	ATGGCAACAATAAAAATCAAGTTCAGGTCCTCTTCGGTCGCAGGCAAAGAGGGCACGTTATGTTATCAAGTGATACACGGGCGGCAGACCCGCCTGATTAGTACGGGGTATAAATTGCACCTTTATGAATGGGACAAGGAAGCGGGCAAAATCCGCAGCGTGAAAGGCAATCCGGACCGGGAACGCTATCTGGAAGCCTTGCGTTTCCGTATGGAGGAAGACCAGAAACGGTTGAACGGCATTATCCGGAAGCTGGAACAGTCAGGGAAACTTTCTTCCGAGCAGATAGTCCTTGCCTATCACAGTCCGGAAGGACATGACGACTGTTTCTTTGTCTATGCCCGGAAAGTCATCGACCAGACCAAACGCATGGGGAAAGAGCGGACATCCGAAGTCTAT…	ermB (13046-13784) -;ant(9) (17579-18356) -
IP-ARG-2	IP-ARG-2-03	Undetermined Bacteroidales species	SRS5179592	T0185A	USA	72596	20625	20649	20825	20849	21011	21040	21222	21251	ATCTCTCTTTAAGAGATGT	ATCTCTCCGTAAGAGATGT	TGTGTGGATTGCAGTATTTTTTGTAATTTTGC	CCGTTTTCCCAACAATTGTGTGTAACTTTGC	MATIKIKFRSSSVAGKEGTLCYQVIHGRQTRLISTGYKLHLYEWDKEAGKIRSVKGNPDRERYLEALRFRMEEDQKRLNGIIRKLEQSGKLSSEQIVLAYHSPEGHDDCFFVYARKVIDQTKRMGKERTSEVYASSLNSFIRFRGEAGDVPLDAMDSVMMMEYEAYLKQNGKCPNTVSFYLRNLRTLYNRASEEGLVENRSPFRHVHTGVEKTVKRGVSSEIIGRIKNLDLELYPALAFARNLFLLCFYLRGMSFVDLAFLKKKDLQNGVLVYRRHKTDQQLCIKWEQPMQEIVRKYTNPDSPYLLPIIKVPGEKERRQYLNASHVMNKRLQKIGRMVECPIKLTFYVARHGWASIAKSQNVPVPVISEALGHDSEDTTRIYLALLDSSVVDKANSKVI…	ATGGCAACAATAAAAATCAAGTTCAGGTCCTCTTCGGTCGCAGGCAAAGAGGGCACGTTATGTTATCAAGTGATACACGGGCGGCAGACCCGCCTGATTAGTACGGGGTATAAATTGCACCTTTATGAATGGGACAAGGAAGCGGGCAAAATCCGCAGCGTGAAAGGCAATCCGGACCGGGAACGCTATCTGGAAGCCTTGCGTTTCCGTATGGAGGAAGACCAGAAACGGTTGAACGGCATTATCCGGAAGCTGGAACAGTCAGGGAAACTTTCTTCCGAGCAGATAGTCCTTGCCTATCACAGTCCGGAAGGACATGACGACTGTTTCTTTGTCTATGCCCGGAAAGTCATCGACCAGACCAAACGCATGGGGAAAGAGCGGACATCCGAAGTCTAT…	ant(9) (25535-26312) +;ermB (30107-30845) +
IP-ARG-2	IP-ARG-2-04	Undetermined Bacteroidales species	SRS5179591	T0185A	USA	58262	43190	43214	43390	43414	42788	42817	42999	43028	ATCTCTCTTTAAGAGATGT	ATCTCTCCGTAAGAGATGT	TGTGTGGATTGCAGTATTTTTTGTAATTTTGC	CCGTTTTCCCAACAATTGTGTGTAACTTTGC	MATIKIKFRSSSVAGKEGTLCYQVIHGRQTRLISTGYKLHLYEWDKEAGKIRSVKGNPDRERYLEALRFRMEEDQKRLNGIIRKLEQSGKLSSEQIVLAYHSPEGHDDCFFVYARKVIDQTKRMGKERTSEVYASSLNSFIRFRGEAGDVPLDAMDSVMMMEYEAYLKQNGKCPNTVSFYLRNLRTLYNRASEEGLVENRSPFRHVHTGVEKTVKRGVSSEIIGRIKNLDLELYPALAFARNLFLLCFYLRGMSFVDLAFLKKKDLQNGVLVYRRHKTDQQLCIKWEQPMQEIVRKYTNPDSPYLLPIIKVPGEKERRQYLNASHVMNKRLQKIGRMVECPIKLTFYVARHGWASIAKSQNVPVPVISEALGHDSEDTTRIYLALLDSSVVDKANSKVI…	ATGGCAACAATAAAAATCAAGTTCAGGTCCTCTTCGGTCGCAGGCAAAGAGGGCACGTTATGTTATCAAGTGATACACGGGCGGCAGACCCGCCTGATTAGTACGGGGTATAAATTGCACCTTTATGAATGGGACAAGGAAGCGGGCAAAATCCGCAGCGTGAAAGGCAATCCGGACCGGGAACGCTATCTGGAAGCCTTGCGTTTCCGTATGGAGGAAGACCAGAAACGGTTGAACGGCATTATCCGGAAGCTGGAACAGTCAGGGAAACTTTCTTCCGAGCAGATAGTCCTTGCCTATCACAGTCCGGAAGGACATGACGACTGTTTCTTTGTCTATGCCCGGAAAGTCATCGACCAGACCAAACGCATGGGGAAAGAGCGGACATCCGAAGTCTAT…	ermB (33194-33932) -;ant(9) (37727-38504) -
IP-ARG-2	IP-ARG-2-05	Undetermined Bacteroidales species	SRS1719203	E012393	Finland	66415	32048	32072	32248	32272	32434	32463	32645	32674	ATCTCTCTTTAAGAGATGT	ATCTCTCCGTAAGAGATGT	TGTGTGGATTGCAGTATTTTTTGTAATTTTGC	CCGTTTTCCCAACAATTGTGTGTAACTTTGC	MATIKIKFRSSSVAGKEGTLCYQVIHGRQTRLISTGYKLHLYEWDKEAGKIRSVKGNPDRERYLEALRFRMEEDQKRLNGIIRKLEQSGKLSSEQIVLAYHSPEGHDDCFFVYARKVIDQTKRMGKERTSEVYASSLNSFIRFRGEAGDVPLDAMDSVMMMEYEAYLKQNGKCPNTVSFYLRNLRTLYNRASEEGLVENRSPFRHVHTGVEKTVKRGVSSEIIGRIKNLDLELYPALAFARNLFLLCFYLRGMSFVDLAFLKKKDLQNGVLVYRRHKTDQQLCIKWEQPMQEIVRKYTNPDSPYLLPIIKVPGEKERRQYLNASHVMNKRLQKIGRMVECPIKLTFYVARHGWASIAKSQNVPVPVISEALGHDSEDTTRIYLALLDSSVVDKANSKVI…	ATGGCAACAATAAAAATCAAGTTCAGGTCCTCTTCGGTCGCAGGCAAAGAGGGCACGTTATGTTATCAAGTGATACACGGGCGGCAGACCCGCCTGATTAGTACGGGGTATAAATTGCACCTTTATGAATGGGACAAGGAAGCGGGCAAAATCCGCAGCGTGAAAGGCAATCCGGACCGGGAACGCTATCTGGAAGCCTTGCGTTTCCGTATGGAGGAAGACCAGAAACGGTTGAACGGCATTATCCGGAAGCTGGAACAGTCAGGGAAACTTTCTTCCGAGCAGATAGTCCTTGCCTATCACAGTCCGGAAGGACATGACGACTGTTTCTTTGTCTATGCCCGGAAAGTCATCGACCAGACCAAACGCATGGGGAAAGAGCGGACATCCGAAGTCTAT…	ermB (41065-41803) +
IP-ARG-2	IP-ARG-2-06	Phocaeicola dorei	SRS1719511	E013394	Finland	77913	7217	7241	7417	7441	6815	6844	7026	7055	ATCTCTCTTTAAGAGATGT	ATCTCTCCGTAAGAGATGT	TGTGTGGATTGCAGTATTTTTTGTAATTTTGC	CCGTTTTCCCAACAATTGTGTGTAACTTTGC	MATIKIKFRSSSVAGKEGTLCYQVIHGRQTRLISTGYKLHLYEWDKEAGKIRSVKGNPDRERYLEALRFRMEEDQKRLNGIIRKLEQSGKLSSEQIVLAYHSPEGHDDCFFVYARKVIDQTKRMGKERTSEVYASSLNSFIRFRGEAGDVPLDAMDSVMMMEYEAYLKQNGKCPNTVSFYLRNLRTLYNRASEEGLVENRSPFRHVHTGVEKTVKRGVSSEIIGRIKNLDLELYPALAFARNLFLLCFYLRGMSFVDLAFLKKKDLQNGVLVYRRHKTDQQLCIKWEQPMQEIVRKYTNPDSPYLLPIIKVPGEKERRQYLNASHVMNKRLQKIGRMVECPIKLTFYVARHGWASIAKSQNVPVPVISEALGHDSEDTTRIYLALLDSSVVDKANSKVI…	ATGGCAACAATAAAAATCAAGTTCAGGTCCTCTTCGGTCGCAGGCAAAGAGGGCACGTTATGTTATCAAGTGATACACGGGCGGCAGACCCGCCTGATTAGTACGGGGTATAAATTGCACCTTTATGAATGGGACAAGGAAGCGGGCAAAATCCGCAGCGTGAAAGGCAATCCGGACCGGGAACGCTATCTGGAAGCCTTGCGTTTCCGTATGGAGGAAGACCAGAAACGGTTGAACGGCATTATCCGGAAGCTGGAACAGTCAGGGAAACTTTCTTCCGAGCAGATAGTCCTTGCCTATCACAGTCCGGAAGGACATGACGACTGTTTCTTTGTCTATGCCCGGAAAGTCATCGACCAGACCAAACGCATGGGGAAAGAGCGGACATCCGAAGTCTAT…	ant(9) (2333-3110) -
IP-ARG-2	IP-ARG-2-07	Undetermined Bacteroidales species	SRS3958549	noabx-E004709	Finland	30481	12391	12415	12591	12615	11989	12018	12200	12229	ATCTCTCTTTAAGAGATGT	ATCTCTCCGTAAGAGATGT	TGTGTGGATTGCAGTATTTTTTGTAATTTTGC	CCGTTTTCCCAACAATTGTGTGTAACTTTGC	MATIKIKFRSSSVAGKEGTLCYQVIHGRQTRLISTGYKLHLYEWDKEAGKIRSVKGNPDRERYLEALRFRMEEDQKRLNGIIRKLEQSGKLSSEQIVLAYHSPEGHDDCFFVYARKVIDQTKRMGKERTSEVYASSLNSFIRFRGEAGDVPLDAMDSVMMMEYEAYLKQNGKCPNTVSFYLRNLRTLYNRASEEGLVENRSPFRHVHTGVEKTVKRGVSSEIIGRIKNLDLELYPALAFARNLFLLCFYLRGMSFVDLAFLKKKDLQNGVLVYRRHKTDQQLCIKWEQPMQEIVRKYTNPDSPYLLPIIKVPGEKERRQYLNASHVMNKRLQKIGRMVECPIKLTFYVARHGWASIAKSQNVPVPVISEALGHDSEDTTRIYLALLDSSVVDKANSKVI…	ATGGCAACAATAAAAATCAAGTTCAGGTCCTCTTCGGTCGCAGGCAAAGAGGGCACGTTATGTTATCAAGTGATACACGGGCGGCAGACCCGCCTGATTAGTACGGGGTATAAATTGCACCTTTATGAATGGGACAAGGAAGCGGGCAAAATCCGCAGCGTGAAAGGCAATCCGGACCGGGAACGCTATCTGGAAGCCTTGCGTTTCCGTATGGAGGAAGACCAGAAACGGTTGAACGGCATTATCCGGAAGCTGGAACAGTCAGGGAAACTTTCTTCCGAGCAGATAGTCCTTGCCTATCACAGTCCGGAAGGACATGACGACTGTTTCTTTGTCTATGCCCGGAAAGTCATCGACCAGACCAAACGCATGGGGAAAGAGCGGACATCCGAAGTCTAT…	ermB (3317-4055) -
IP-ARG-3	IP-ARG-3-01	Undetermined Bacteroidales species	ERS328871	MH0158	Denmark	141063	131394	131411	131569	131586	-	-	-	-	TCTCCTTCTAGGAGA	-	TGCCTTAAAATGGAATAAAACAATTAACTTTGC	-	MVSIKLKFRPSTIEGKVGSLYYQVIYMRKVRQVSTNFRITRSEWDSELEDLIIKDDDSSRANYLQYVQNHIEYDKKCFKRIVKKLTISDSPFTVDTIVDEFHKQSFEITLFSYMEKMIAKLWRQGQHRTSETYQATLNSFRKFREGVDVCFDDIDSEMLISYEYHLRAKELAPNTISFYMKRLRAVYNNAVEDGYVENKNPFKKVFTSSEKTVKRAIQLKFVRKLKDLDLSYSPSKSFARDMFLFSFYTRGMAFVDMAYLQKKNLKDNVLTYRRKKTGQLLSIRWEDCMESIVNQYSSLSSPFLLSIIKEPTSNTRKQYHNALTLINHNLKAIGKELGLTLPLTMYVARHSWASIARDEGIPISVISEGMGHDSESTTQIYLASLETQVIDNANKKILK…	ATGGTATCTATAAAATTAAAGTTCAGACCTTCAACGATTGAGGGGAAAGTAGGTAGTCTATACTACCAAGTGATTTATATGCGAAAAGTACGGCAAGTTTCAACTAACTTCCGAATTACCCGGAGTGAATGGGATTCTGAATTGGAAGATCTTATCATTAAGGATGATGACTCGTCTCGTGCAAATTATTTGCAATATGTACAAAATCACATAGAATATGATAAGAAGTGTTTCAAGCGTATTGTAAAGAAATTGACCATCTCAGATTCTCCATTTACCGTTGATACGATTGTAGATGAGTTTCATAAGCAATCATTTGAAATAACCTTGTTTTCGTATATGGAAAAAATGATTGCTAAACTCTGGAGACAAGGACAACATCGCACAAGTGAAACATAT…	ermF (131619-132450) +
