# Supplementary material for: Bacteroidales species in the human gut are a reservoir of antibiotic resistance genes regulated by invertible promoters
Source: NPJ Biofilms Microbiomes. 2022 Jan 10;8:1. doi: 10.1038/s41522-021-00260-1 (PMC8748976; doi:10.1038/s41522-021-00260-1)
Supplement: Supplementary file 4 — Supplementary Data 3 [file 41522_2021_260_MOESM4_ESM.xlsx]

## Sheet: Sheet2
Supplementary Data 3. The number of metagenomic reads supporting ON or OFF orientation of invertible promoters
IP-ARG	Biosample	Individual	Pe_OFF1	Pe_ON	Span_OFF	Span_ON
IP-ARG-1	SRS3958492	abx-E003188	334	0	168	0
IP-ARG-1	SRS3958494	abx-E003188	196	14	96	6
IP-ARG-1	SRS3958496	abx-E003188	136	4	56	2
IP-ARG-1	SRS3958380	abx-E006091	272	24	128	12
IP-ARG-1	SRS3958526	abx-E006091	98	0	42	0
IP-ARG-1	SRS3958381	abx-E006091	30	6	17	2
IP-ARG-1	SRS3958540	abx-E010481	286	2	142	0
IP-ARG-1	SRS3958719	abx-E010481	24	0	3	0
IP-ARG-1	SRS3958543	abx-E010481	138	4	59	2
IP-ARG-1	SRS3958541	abx-E010481	44	6	26	3
IP-ARG-1	SRS3958538	abx-E010481	86	0	42	0
IP-ARG-1	SRS3958720	abx-E010481	68	2	30	2
IP-ARG-1	SRS3958718	abx-E010481	16	2	5	1
IP-ARG-1	SRS3958542	abx-E010481	10	0	5	0
IP-ARG-1	SRS1735484	E022083	206	10	103	6
IP-ARG-1	SRS1735525	E022083	8	0	7	0
IP-ARG-1	SRS1719183	E022083	28	0	12	0
IP-ARG-1	SRS1719293	E022083	2	0	1	0
IP-ARG-1	SRS1719294	E022083	20	0	9	0
IP-ARG-1	ERS475181	HD-60	212	14	76	2
IP-ARG-1	SRS3958450	abx-E020924	2	2	1	1
IP-ARG-1	SRS3958319	abx-E020924	40	0	11	0
IP-ARG-1	SRS3958315	abx-E020924	138	0	69	0
IP-ARG-1	SRS3958316	abx-E020924	284	4	116	2
IP-ARG-1	SRS3958317	abx-E020924	2	152	1	66
IP-ARG-1	SRS3958456	abx-E020924	124	66	66	37
IP-ARG-1	SRS3958457	abx-E020924	4	0	2	0
IP-ARG-1	SRS3958312	abx-E020924	2	0	1	0
IP-ARG-1	SRS3958321	abx-E020924	0	4	0	1
IP-ARG-1	SRS3958654	abx-E020924	8	18	2	8
IP-ARG-1	SRS3958314	abx-E020924	24	16	7	5
IP-ARG-1	SRS3958313	abx-E020924	12	0	3	0
IP-ARG-1	SRS3958318	abx-E020924	6	4	2	2
IP-ARG-1	ERS475176	HD-58	4	170	0	62
IP-ARG-1	ERS006515	V1.UC-13	78	2	4	0
IP-ARG-1	ERS006529	MH0049	40	4	4	0
IP-ARG-1	SRS3958561	abx-E013505	52	2	24	1
IP-ARG-1	SRS3958564	abx-E013505	12	0	5	0
IP-ARG-1	SRS3958562	abx-E013505	6	2	2	1
IP-ARG-1	SRS3958804	noabx-E000823	232	14	113	6
IP-ARG-1	SRS3955185	noabx-E000823	2	0	0	0
IP-ARG-1	SRS3955184	noabx-E000823	58	0	31	0
IP-ARG-1	SRS3958329	noabx-E001958	52	4	24	0
IP-ARG-1	SRS3958446	abx-E004628	40	4	19	2
IP-ARG-1	SRS3958548	noabx-E004709	90	4	40	2
IP-ARG-1	SRS3958438	noabx-E004709	132	8	60	4
IP-ARG-1	SRS3958551	noabx-E004709	32	8	7	3
IP-ARG-1	SRS3958549	noabx-E004709	54	2	24	1
IP-ARG-1	SRS1719296	E019187	32	4	10	0
IP-ARG-1	SRS1719295	E019187	34	2	11	0
IP-ARG-1	SRS1719184	E019187	18	0	4	0
IP-ARG-1	SRS1719479	E031941	78	6	41	2
IP-ARG-1	SRS1719336	E034885	26	2	9	1
IP-ARG-1	SRS1719221	E034885	8	4	2	0
IP-ARG-1	SRS1735466	E034885	82	0	29	0
IP-ARG-1	ERS006491	MH0009	16	6	4	1
IP-ARG-1	SRS1719560	T029687	38	2	20	0
IP-ARG-1	SRS1719558	T029687	62	0	34	0
IP-ARG-1	SRS3958643	noabx-E007944	384	36	176	16
IP-ARG-1	SRS3958699	noabx-E007944	128	6	48	1
IP-ARG-1	SRS3958698	noabx-E007944	370	10	172	4
IP-ARG-1	SRS3958696	noabx-E007944	90	4	32	2
IP-ARG-1	SRS3958752	noabx-E013094	428	32	194	13
IP-ARG-1	SRS3958345	noabx-E022497	10	0	3	0
IP-ARG-1	SRS3958344	noabx-E022497	24	2	5	0
IP-ARG-1	SRS3958405	abx-E004898	148	4	65	2
IP-ARG-1	SRS3958403	abx-E004898	10	4	3	3
IP-ARG-1	SRS3958404	abx-E004898	68	2	34	1
IP-ARG-1	SRS3958406	abx-E004898	144	20	66	4
IP-ARG-1	SRS3958689	abx-E011878	34	2	12	1
IP-ARG-1	SRS3958694	abx-E011878	92	100	41	37
IP-ARG-1	SRS3958695	abx-E011878	12	0	3	0
IP-ARG-1	SRS3958687	abx-E011878	46	0	17	0
IP-ARG-1	SRS1735601	E007743	40	0	10	0
IP-ARG-1	SRS1735440	E007743	66	2	34	0
IP-ARG-1	SRS1735468	E007743	48	0	25	0
IP-ARG-1	SRS1719171	E007743	28	0	8	0
IP-ARG-1	SRS1719170	E007743	8	0	4	0
IP-ARG-1	SRS1719242	E007743	0	2	0	1
IP-ARG-1	SRS1719563	E033036	56	0	28	0
IP-ARG-1	SRS1719440	E033036	20	2	8	1
IP-ARG-1	SRS1719562	E033036	40	0	18	0
IP-ARG-1	ERS475184	HD-63	48	2	19	1
IP-ARG-1	ERS006505	MH0017	326	18	0	0
IP-ARG-1	ERS006604	MH0037	88	6	6	1
IP-ARG-1	ERS006507	MH0045	162	8	17	1
IP-ARG-1	ERS006555	MH0082	30	6	2	0
IP-ARG-1	ERS328961	MH0412	0	2	0	0
IP-ARG-1	SRS5179351	N014	8	2	4	1
IP-ARG-1	SRS5179348	N014	80	0	48	0
IP-ARG-1	SRS5179349	N014	100	0	60	0
IP-ARG-1	ERS006594	V1.UC-8	76	4	1	0
IP-ARG-1	SRS1735512	T023390	32	6	15	2
IP-ARG-1	SRS1719383	T023390	8	0	1	0
IP-ARG-1	SRS1719577	P013960	100	2	44	0
IP-ARG-1	SRS1719166	P013960	10	0	4	0
IP-ARG-1	SRS1719135	P013960	58	0	21	0
IP-ARG-1	SRS5179615	T0108B	22	0	12	0
IP-ARG-1	SRS5179616	T0108B	16	0	11	0
IP-ARG-1	SRS5179603	T0108B	30	2	18	2
IP-ARG-1	SRS1735486	T000461	32	2	15	2
IP-ARG-1	SRS1735498	T000461	256	2	96	1
IP-ARG-1	SRS1719441	T003353	16	0	6	0
IP-ARG-1	SRS1719290	T003353	22	4	8	2
IP-ARG-1	SRS1735682	T003353	18	2	9	2
IP-ARG-1	SRS1735449	T012389	26	2	12	1
IP-ARG-1	SRS1719211	T012389	4	0	2	0
IP-ARG-1	SRS1735612	T012983	34	0	13	0
IP-ARG-1	SRS1735671	T012983	158	0	71	0
IP-ARG-1	SRS1719442	T012983	112	2	40	1
IP-ARG-1	SRS1735718	T012983	154	0	65	0
IP-ARG-1	ERS475384	LV-12	18	14	0	1
IP-ARG-2.1	SRS5179635	N037	10	2	6	0
IP-ARG-2.2	SRS5179635	N037	16	0	11	0
IP-ARG-2.2	SRS5179634	N037	4	0	2	0
IP-ARG-2.1	SRS5179593	T0185A	28	0	18	0
IP-ARG-2.1	SRS5179592	T0185A	40	4	25	2
IP-ARG-2.1	SRS5179591	T0185A	20	2	9	1
IP-ARG-2.1	SRS5179582	T0185A	2	0	1	0
IP-ARG-2.1	SRS5179581	T0185A	18	0	14	0
IP-ARG-2.1	SRS5179580	T0185A	8	0	3	0
IP-ARG-2.2	SRS5179593	T0185A	34	0	22	0
IP-ARG-2.2	SRS5179592	T0185A	40	0	23	0
IP-ARG-2.2	SRS5179591	T0185A	20	0	13	0
IP-ARG-2.2	SRS5179582	T0185A	8	0	5	0
IP-ARG-2.2	SRS5179581	T0185A	26	2	14	1
IP-ARG-2.2	SRS5179580	T0185A	10	0	5	0
IP-ARG-2.1	SRS1719203	E012393	12	2	4	1
IP-ARG-2.1	SRS1719274	E012393	26	0	13	0
IP-ARG-2.2	SRS1719203	E012393	36	0	8	0
IP-ARG-2.2	SRS1719274	E012393	20	0	6	0
IP-ARG-2.1	SRS1719511	E013394	26	0	10	0
IP-ARG-2.2	SRS1719511	E013394	14	2	4	1
IP-ARG-2.1	SRS3958551	noabx-E004709	30	0	10	0
IP-ARG-2.1	SRS3958549	noabx-E004709	18	6	4	0
IP-ARG-2.2	SRS3958551	noabx-E004709	10	0	2	0
IP-ARG-2.2	SRS3958549	noabx-E004709	36	16	10	5
IP-ARG-3	ERS328871	MH0158	20	2	4	1
1 Pe_OFF and Pe_ON: The number of reads supprting the OFF or ON orientation with paired-end information; Span_OFF and Span_ON: The number of reads supporting the OFF or ON orientation spanning the inverted repeat by at least 10 bp on either side
