# Supplementary material for: Bacteroidales species in the human gut are a reservoir of antibiotic resistance genes regulated by invertible promoters
Source: NPJ Biofilms Microbiomes. 2022 Jan 10;8:1. doi: 10.1038/s41522-021-00260-1 (PMC8748976; doi:10.1038/s41522-021-00260-1)
Supplement: Supplementary file 5 — Supplementary Data 4 [file 41522_2021_260_MOESM5_ESM.xlsx]

## Sheet: Sheet1
Supplementary Data 4. UHGG genomes carrying the homologs of the identified invertase genes mediating ARGs regulated by invertible promoters.
IP-ARG class	Genome accession	MGnify_accession	Species2	Country	Sequence name	Invertase gene ID	ARG gene ID	Conjugation module gene ID1	Note
IP-ARG-1	GUT_GENOME000796	MGYG-HGUT-02293	d__Bacteria;p__Bacteroidota;c__Bacteroidia;o__Bacteroidales;f__Bacteroidaceae;g__Prevotella;s__Prevotella copri	China	GUT_GENOME000796_1	GUT_GENOME000796_00326	cmeA:GUT_GENOME000796_00328;cmeB:GUT_GENOME000796_00329;cmeC:GUT_GENOME000796_00330	B_traP:GUT_GENOME000796_00282;B_traE:GUT_GENOME000796_00287;B_traE:GUT_GENOME000796_00288;B_traF:GUT_GENOME000796_00289;virb4:GUT_GENOME000796_00290;B_traJ:GUT_GENOME000796_00296;MOBV:GUT_GENOME000796_00300;B_traK:GUT_GENOME000796_00317;B_traM:GUT_GENOME000796_00319;B_traN:GUT_GENOME000796_00320;t4cp2:GUT_GENOME000796_00324;FATA_cd419a:GUT_GENOME000796_00335;FATA_cd419a:GUT_GENOME000796_00344;FAT…
IP-ARG-1	GUT_GENOME022361	MGYG-HGUT-01097	d__Bacteria;p__Bacteroidota;c__Bacteroidia;o__Bacteroidales;f__Bacteroidaceae;g__Prevotella;s__Prevotella sp000834015	Kazakhstan	GUT_GENOME022361_6	GUT_GENOME022361_00143	ermG:GUT_GENOME022361_00149	virb4:GUT_GENOME022361_00126;B_traJ:GUT_GENOME022361_00132;B_traK:GUT_GENOME022361_00134;B_traM:GUT_GENOME022361_00136;B_traN:GUT_GENOME022361_00137;t4cp2:GUT_GENOME022361_00141
IP-ARG-1	GUT_GENOME024459	MGYG-HGUT-01346	d__Bacteria;p__Bacteroidota;c__Bacteroidia;o__Bacteroidales;f__Bacteroidaceae;g__Bacteroides;s__Bacteroides uniformis	Kazakhstan	GUT_GENOME024459_11	GUT_GENOME024459_02217	ermG:GUT_GENOME024459_02221	B_traP:GUT_GENOME024459_02192;B_traE:GUT_GENOME024459_02197;B_traE:GUT_GENOME024459_02198;B_traF:GUT_GENOME024459_02199;virb4:GUT_GENOME024459_02200;B_traJ:GUT_GENOME024459_02206;B_traK:GUT_GENOME024459_02208;B_traM:GUT_GENOME024459_02210;B_traN:GUT_GENOME024459_02211;t4cp2:GUT_GENOME024459_02215;FATA_cd419a:GUT_GENOME024459_02237;FATA_cd419a:GUT_GENOME024459_02247;FATA_cd419a:GUT_GENOME024459_02…
IP-ARG-1	GUT_GENOME096043	MGYG-HGUT-02478	d__Bacteria;p__Bacteroidota;c__Bacteroidia;o__Bacteroidales;f__Bacteroidaceae;g__Phocaeicola;s__Phocaeicola dorei	NA	GUT_GENOME096043_32	GUT_GENOME096043_04302	cmeA:GUT_GENOME096043_04304;cmeB:GUT_GENOME096043_04305;cmeC:GUT_GENOME096043_04306	FATA_cd419a:GUT_GENOME096043_04005;MOBV:GUT_GENOME096043_04013;B_traP:GUT_GENOME096043_04107;B_traP:GUT_GENOME096043_04277;B_traE:GUT_GENOME096043_04282;B_traE:GUT_GENOME096043_04283;B_traF:GUT_GENOME096043_04284;virb4:GUT_GENOME096043_04285;B_traJ:GUT_GENOME096043_04291;B_traK:GUT_GENOME096043_04293;B_traM:GUT_GENOME096043_04295;B_traN:GUT_GENOME096043_04296;t4cp2:GUT_GENOME096043_04300;FATA_cd4…
IP-ARG-1	GUT_GENOME140091	MGYG-HGUT-00196	d__Bacteria;p__Bacteroidota;c__Bacteroidia;o__Bacteroidales;f__Bacteroidaceae;g__Bacteroides;s__Bacteroides thetaiotaomicron	China	GUT_GENOME140091_8	GUT_GENOME140091_00939	cmeB:GUT_GENOME140091_00945;cmeB:GUT_GENOME140091_00946;cmeC:GUT_GENOME140091_00947	MOBP1:GUT_GENOME140091_00828;B_traP:GUT_GENOME140091_00909;B_traE:GUT_GENOME140091_00917;B_traE:GUT_GENOME140091_00918;B_traF:GUT_GENOME140091_00919;virb4:GUT_GENOME140091_00920;B_traK:GUT_GENOME140091_00929;B_traM:GUT_GENOME140091_00931;B_traN:GUT_GENOME140091_00932;t4cp1:GUT_GENOME140091_00936
IP-ARG-1	GUT_GENOME229078	MGYG-HGUT-01097	d__Bacteria;p__Bacteroidota;c__Bacteroidia;o__Bacteroidales;f__Bacteroidaceae;g__Prevotella;s__Prevotella sp000834015	China	GUT_GENOME229078_49	GUT_GENOME229078_01052	cmeA:GUT_GENOME229078_01055;cmeB:GUT_GENOME229078_01056	B_traE:GUT_GENOME229078_01033;B_traF:GUT_GENOME229078_01034;virb4:GUT_GENOME229078_01035;B_traJ:GUT_GENOME229078_01041;B_traK:GUT_GENOME229078_01043;B_traM:GUT_GENOME229078_01045;B_traN:GUT_GENOME229078_01046;t4cp2:GUT_GENOME229078_01050
IP-ARG-1	GUT_GENOME211470	MGYG-HGUT-02478	d__Bacteria;p__Bacteroidota;c__Bacteroidia;o__Bacteroidales;f__Bacteroidaceae;g__Phocaeicola;s__Phocaeicola dorei	United States	GUT_GENOME211470_324	GUT_GENOME211470_03773	ermG:GUT_GENOME211470_03774		ARGs regulated by invertible promoter are located on the edge of contigs and do not have enough genomic context to show the nearby conjugative genes, but the regions still share high identity to known ICE elements.
IP-ARG-1	GUT_GENOME215140	MGYG-HGUT-01378	d__Bacteria;p__Bacteroidota;c__Bacteroidia;o__Bacteroidales;f__Bacteroidaceae;g__Bacteroides;s__Bacteroides ovatus	United States	GUT_GENOME215140_499	GUT_GENOME215140_02817	ermG:GUT_GENOME215140_02818	virb4:GUT_GENOME215140_02800;B_traJ:GUT_GENOME215140_02806;B_traK:GUT_GENOME215140_02808;B_traM:GUT_GENOME215140_02810;B_traN:GUT_GENOME215140_02811;t4cp2:GUT_GENOME215140_02815
IP-ARG-1	GUT_GENOME283228	MGYG-HGUT-02394	d__Bacteria;p__Bacteroidota;c__Bacteroidia;o__Bacteroidales;f__Bacteroidaceae;g__Prevotella;s__Prevotella sp001275135	France	GUT_GENOME283228_9	GUT_GENOME283228_00868	ermG:GUT_GENOME283228_00869	B_traP:GUT_GENOME283228_00843;B_traE:GUT_GENOME283228_00848;B_traE:GUT_GENOME283228_00849;B_traF:GUT_GENOME283228_00850;virb4:GUT_GENOME283228_00851;B_traJ:GUT_GENOME283228_00857;B_traK:GUT_GENOME283228_00859;B_traM:GUT_GENOME283228_00861;B_traN:GUT_GENOME283228_00862;t4cp2:GUT_GENOME283228_00866
IP-ARG-1	GUT_GENOME028909	MGYG-HGUT-01770	d__Bacteria;p__Bacteroidota;c__Bacteroidia;o__Bacteroidales;f__Bacteroidaceae;g__Prevotella;s__Prevotella sp900313215	Spain	GUT_GENOME028909_19	GUT_GENOME028909_00446	ermG:GUT_GENOME028909_00447	B_traJ:GUT_GENOME028909_00435;B_traK:GUT_GENOME028909_00437;B_traM:GUT_GENOME028909_00439;B_traN:GUT_GENOME028909_00440;t4cp2:GUT_GENOME028909_00444
IP-ARG-1	GUT_GENOME134729	MGYG-HGUT-01770	d__Bacteria;p__Bacteroidota;c__Bacteroidia;o__Bacteroidales;f__Bacteroidaceae;g__Prevotella;s__Prevotella sp900313215	Spain	GUT_GENOME134729_3	GUT_GENOME134729_00160	ermG:GUT_GENOME134729_00161	virb4:GUT_GENOME134729_00143;B_traJ:GUT_GENOME134729_00149;B_traK:GUT_GENOME134729_00151;B_traM:GUT_GENOME134729_00153;B_traN:GUT_GENOME134729_00154;t4cp2:GUT_GENOME134729_00158;FATA_cd419a:GUT_GENOME134729_00173;FATA_cd419a:GUT_GENOME134729_00182;FATA_cd419a:GUT_GENOME134729_00186;MOBV:GUT_GENOME134729_00195
IP-ARG-1	GUT_GENOME025247	MGYG-HGUT-01346	d__Bacteria;p__Bacteroidota;c__Bacteroidia;o__Bacteroidales;f__Bacteroidaceae;g__Bacteroides;s__Bacteroides uniformis	Kazakhstan	GUT_GENOME025247_141	GUT_GENOME025247_01591	cmeA:GUT_GENOME025247_01594		ARGs regulated by invertible promoter are located on the edge of contigs and do not have enough genomic context to show the nearby conjugative genes, but the regions still share high identity to known ICE elements.
IP-ARG-1	GUT_GENOME000964	MGYG-HGUT-01346	d__Bacteria;p__Bacteroidota;c__Bacteroidia;o__Bacteroidales;f__Bacteroidaceae;g__Bacteroides;s__Bacteroides uniformis	China	GUT_GENOME000964_2	GUT_GENOME000964_00626	cmeA:GUT_GENOME000964_00628;cmeB:GUT_GENOME000964_00629;cmeC:GUT_GENOME000964_00630;ermG:GUT_GENOME000964_00631	MOBF:GUT_GENOME000964_00441;B_traP:GUT_GENOME000964_00588;B_traE:GUT_GENOME000964_00593;B_traE:GUT_GENOME000964_00594;B_traF:GUT_GENOME000964_00595;virb4:GUT_GENOME000964_00596;virb4:GUT_GENOME000964_00609;B_traJ:GUT_GENOME000964_00615;B_traK:GUT_GENOME000964_00617;B_traM:GUT_GENOME000964_00619;B_traN:GUT_GENOME000964_00620;t4cp2:GUT_GENOME000964_00624;FATA_cd419a:GUT_GENOME000964_00646;FATA_cd41…
IP-ARG-1	GUT_GENOME148912	MGYG-HGUT-01346	d__Bacteria;p__Bacteroidota;c__Bacteroidia;o__Bacteroidales;f__Bacteroidaceae;g__Bacteroides;s__Bacteroides uniformis	China	GUT_GENOME148912_2	GUT_GENOME148912_00298	cmeA:GUT_GENOME148912_00300;cmeB:GUT_GENOME148912_00301;cmeC:GUT_GENOME148912_00302	B_traP:GUT_GENOME148912_00247;B_traE:GUT_GENOME148912_00252;MOBP1:GUT_GENOME148912_00258;B_traE:GUT_GENOME148912_00265;B_traF:GUT_GENOME148912_00266;virb4:GUT_GENOME148912_00267;MOBP1:GUT_GENOME148912_00278;B_traJ:GUT_GENOME148912_00287;B_traK:GUT_GENOME148912_00289;B_traM:GUT_GENOME148912_00291;B_traN:GUT_GENOME148912_00292;t4cp2:GUT_GENOME148912_00296;FATA_cd419a:GUT_GENOME148912_00307;FATA_cd4…
IP-ARG-1	GUT_GENOME270956	MGYG-HGUT-02478	d__Bacteria;p__Bacteroidota;c__Bacteroidia;o__Bacteroidales;f__Bacteroidaceae;g__Phocaeicola;s__Phocaeicola dorei	Israel	GUT_GENOME270956_99	GUT_GENOME270956_04064	ermG:GUT_GENOME270956_04068		ARGs regulated by invertible promoter are located on the edge of contigs and do not have enough genomic context to show the nearby conjugative genes, but the regions still share high identity to known ICE elements.
IP-ARG-1	GUT_GENOME000281	MGYG-HGUT-01378	d__Bacteria;p__Bacteroidota;c__Bacteroidia;o__Bacteroidales;f__Bacteroidaceae;g__Bacteroides;s__Bacteroides ovatus	United Kingdom	GUT_GENOME000281_3	GUT_GENOME000281_00947	mefA:GUT_GENOME000281_00949;cmeA:GUT_GENOME000281_00950;cmeB:GUT_GENOME000281_00951;cmeC:GUT_GENOME000281_00952	FATA_cd419a:GUT_GENOME000281_00724;MOBF:GUT_GENOME000281_00840;MOBP1:GUT_GENOME000281_00855;B_traP:GUT_GENOME000281_00922;B_traE:GUT_GENOME000281_00927;B_traE:GUT_GENOME000281_00928;B_traF:GUT_GENOME000281_00929;virb4:GUT_GENOME000281_00930;B_traJ:GUT_GENOME000281_00936;B_traK:GUT_GENOME000281_00938;B_traM:GUT_GENOME000281_00940;B_traN:GUT_GENOME000281_00941;t4cp2:GUT_GENOME000281_00945;FATA_cd41…
IP-ARG-1	GUT_GENOME000439	MGYG-HGUT-01346	d__Bacteria;p__Bacteroidota;c__Bacteroidia;o__Bacteroidales;f__Bacteroidaceae;g__Bacteroides;s__Bacteroides uniformis	United Kingdom	GUT_GENOME000439_3	GUT_GENOME000439_02203	cmeA:GUT_GENOME000439_02206;cmeB:GUT_GENOME000439_02207;cmeC:GUT_GENOME000439_02208	MOBF:GUT_GENOME000439_01792;B_traQ:GUT_GENOME000439_01868;B_traP:GUT_GENOME000439_01869;B_traO:GUT_GENOME000439_01870;B_traN:GUT_GENOME000439_01871;B_traM:GUT_GENOME000439_01872;B_traL:GUT_GENOME000439_01873;B_traK:GUT_GENOME000439_01874;B_traJ:GUT_GENOME000439_01875;B_traI:GUT_GENOME000439_01876;B_traH:GUT_GENOME000439_01877;virb4:GUT_GENOME000439_01878;B_traF:GUT_GENOME000439_01879;B_traE:GUT_G…
IP-ARG-1	GUT_GENOME000454	MGYG-HGUT-01378	d__Bacteria;p__Bacteroidota;c__Bacteroidia;o__Bacteroidales;f__Bacteroidaceae;g__Bacteroides;s__Bacteroides ovatus	United Kingdom	GUT_GENOME000454_3	GUT_GENOME000454_01395	cmeA:GUT_GENOME000454_01398;cmeB:GUT_GENOME000454_01399;cmeC:GUT_GENOME000454_01400	B_traP:GUT_GENOME000454_01370;B_traE:GUT_GENOME000454_01375;B_traE:GUT_GENOME000454_01376;B_traF:GUT_GENOME000454_01377;virb4:GUT_GENOME000454_01378;B_traJ:GUT_GENOME000454_01384;B_traK:GUT_GENOME000454_01386;B_traM:GUT_GENOME000454_01388;B_traN:GUT_GENOME000454_01389;t4cp2:GUT_GENOME000454_01393;FATA_cd419a:GUT_GENOME000454_01415;FATA_cd419a:GUT_GENOME000454_01424;FATA_cd419a:GUT_GENOME000454_01…
IP-ARG-1	GUT_GENOME000664	MGYG-HGUT-01346	d__Bacteria;p__Bacteroidota;c__Bacteroidia;o__Bacteroidales;f__Bacteroidaceae;g__Bacteroides;s__Bacteroides uniformis	United Kingdom	GUT_GENOME000664_3	GUT_GENOME000664_02023	cmeA:GUT_GENOME000664_02026;cmeB:GUT_GENOME000664_02027;cmeC:GUT_GENOME000664_02028	MOBF:GUT_GENOME000664_01555;B_traQ:GUT_GENOME000664_01633;B_traP:GUT_GENOME000664_01634;B_traO:GUT_GENOME000664_01635;B_traN:GUT_GENOME000664_01636;B_traM:GUT_GENOME000664_01637;B_traM:GUT_GENOME000664_01638;B_traL:GUT_GENOME000664_01639;B_traK:GUT_GENOME000664_01640;B_traJ:GUT_GENOME000664_01641;B_traI:GUT_GENOME000664_01642;B_traH:GUT_GENOME000664_01643;virb4:GUT_GENOME000664_01644;B_traF:GUT_G…
IP-ARG-1	GUT_GENOME001120	MGYG-HGUT-00196	d__Bacteria;p__Bacteroidota;c__Bacteroidia;o__Bacteroidales;f__Bacteroidaceae;g__Bacteroides;s__Bacteroides thetaiotaomicron	China	GUT_GENOME001120_4	GUT_GENOME001120_01250	cmeA:GUT_GENOME001120_01253;cmeB:GUT_GENOME001120_01254;cmeC:GUT_GENOME001120_01255;ermG:GUT_GENOME001120_01256	MOBF:GUT_GENOME001120_01155;MOBP1:GUT_GENOME001120_01159;B_traP:GUT_GENOME001120_01225;B_traE:GUT_GENOME001120_01230;B_traE:GUT_GENOME001120_01231;B_traF:GUT_GENOME001120_01232;virb4:GUT_GENOME001120_01233;B_traJ:GUT_GENOME001120_01239;B_traK:GUT_GENOME001120_01241;B_traM:GUT_GENOME001120_01243;B_traN:GUT_GENOME001120_01244;t4cp2:GUT_GENOME001120_01248;FATA_cd419a:GUT_GENOME001120_01269;FATA_cd41…
IP-ARG-1	GUT_GENOME001276	MGYG-HGUT-01378	d__Bacteria;p__Bacteroidota;c__Bacteroidia;o__Bacteroidales;f__Bacteroidaceae;g__Bacteroides;s__Bacteroides ovatus	China	GUT_GENOME001276_12	GUT_GENOME001276_01804	ermG:GUT_GENOME001276_01808	B_traP:GUT_GENOME001276_01765;B_traE:GUT_GENOME001276_01772;B_traE:GUT_GENOME001276_01773;B_traF:GUT_GENOME001276_01774;virb4:GUT_GENOME001276_01775;MOBP1:GUT_GENOME001276_01785;B_traK:GUT_GENOME001276_01795;B_traM:GUT_GENOME001276_01797;B_traN:GUT_GENOME001276_01798;t4cp2:GUT_GENOME001276_01802;FATA_cd419a:GUT_GENOME001276_01816;FATA_cd419a:GUT_GENOME001276_01825;FATA_cd419a:GUT_GENOME001276_018…
IP-ARG-1	GUT_GENOME001351	MGYG-HGUT-01313	d__Bacteria;p__Bacteroidota;c__Bacteroidia;o__Bacteroidales;f__Bacteroidaceae;g__Bacteroides;s__Bacteroides eggerthii	China	GUT_GENOME001351_15	GUT_GENOME001351_02792	cmeA:GUT_GENOME001351_02795;cmeB:GUT_GENOME001351_02796;cmeC:GUT_GENOME001351_02797;ermG:GUT_GENOME001351_02798	B_traP:GUT_GENOME001351_02738;B_traE:GUT_GENOME001351_02743;B_traE:GUT_GENOME001351_02744;MOBP1:GUT_GENOME001351_02752;B_traF:GUT_GENOME001351_02756;virb4:GUT_GENOME001351_02757;B_traJ:GUT_GENOME001351_02763;MOBV:GUT_GENOME001351_02767;B_traK:GUT_GENOME001351_02783;B_traM:GUT_GENOME001351_02785;B_traN:GUT_GENOME001351_02786;t4cp2:GUT_GENOME001351_02790
IP-ARG-1	GUT_GENOME001637	MGYG-HGUT-00196	d__Bacteria;p__Bacteroidota;c__Bacteroidia;o__Bacteroidales;f__Bacteroidaceae;g__Bacteroides;s__Bacteroides thetaiotaomicron	China	GUT_GENOME001637_6	GUT_GENOME001637_01848	cmeA:GUT_GENOME001637_01850;cmeB:GUT_GENOME001637_01851;cmeC:GUT_GENOME001637_01852	B_traP:GUT_GENOME001637_01823;B_traE:GUT_GENOME001637_01828;B_traE:GUT_GENOME001637_01829;B_traF:GUT_GENOME001637_01830;virb4:GUT_GENOME001637_01831;B_traJ:GUT_GENOME001637_01837;B_traK:GUT_GENOME001637_01839;B_traM:GUT_GENOME001637_01841;B_traN:GUT_GENOME001637_01842;t4cp2:GUT_GENOME001637_01846;FATA_cd419a:GUT_GENOME001637_01857;FATA_cd419a:GUT_GENOME001637_01866;FATA_cd419a:GUT_GENOME001637_01…
IP-ARG-1	GUT_GENOME005275	MGYG-HGUT-01378	d__Bacteria;p__Bacteroidota;c__Bacteroidia;o__Bacteroidales;f__Bacteroidaceae;g__Bacteroides;s__Bacteroides ovatus	Sweden	GUT_GENOME005275_6	GUT_GENOME005275_00870	ermG:GUT_GENOME005275_00874	B_traF:GUT_GENOME005275_00852;virb4:GUT_GENOME005275_00853;B_traJ:GUT_GENOME005275_00859;B_traK:GUT_GENOME005275_00861;B_traM:GUT_GENOME005275_00863;B_traN:GUT_GENOME005275_00864;t4cp2:GUT_GENOME005275_00868;FATA_cd419a:GUT_GENOME005275_00884;FATA_cd419a:GUT_GENOME005275_00893;FATA_cd419a:GUT_GENOME005275_00896;MOBV:GUT_GENOME005275_00904;MOBF:GUT_GENOME005275_00940
IP-ARG-1	GUT_GENOME019359	MGYG-HGUT-02438	d__Bacteria;p__Bacteroidota;c__Bacteroidia;o__Bacteroidales;f__Tannerellaceae;g__Parabacteroides;s__Parabacteroides distasonis	Germany	GUT_GENOME019359_4	GUT_GENOME019359_01164	ermG:GUT_GENOME019359_01171	B_traP:GUT_GENOME019359_00918;MOBP1:GUT_GENOME019359_00920;B_traP:GUT_GENOME019359_00962;F_traF:GUT_GENOME019359_01042;MOBF:GUT_GENOME019359_01058;B_traP:GUT_GENOME019359_01122;B_traE:GUT_GENOME019359_01127;B_traE:GUT_GENOME019359_01128;B_traF:GUT_GENOME019359_01129;virb4:GUT_GENOME019359_01130;virb4:GUT_GENOME019359_01132;B_traJ:GUT_GENOME019359_01138;MOBP1:GUT_GENOME019359_01142;B_traK:GUT_GENO…
IP-ARG-1	GUT_GENOME019530	MGYG-HGUT-02438	d__Bacteria;p__Bacteroidota;c__Bacteroidia;o__Bacteroidales;f__Tannerellaceae;g__Parabacteroides;s__Parabacteroides distasonis	Germany	GUT_GENOME019530_2	GUT_GENOME019530_00736	ermG:GUT_GENOME019530_00743	B_traP:GUT_GENOME019530_00490;MOBP1:GUT_GENOME019530_00492;B_traP:GUT_GENOME019530_00534;F_traF:GUT_GENOME019530_00614;MOBF:GUT_GENOME019530_00630;B_traP:GUT_GENOME019530_00694;B_traE:GUT_GENOME019530_00699;B_traE:GUT_GENOME019530_00700;B_traF:GUT_GENOME019530_00701;virb4:GUT_GENOME019530_00702;virb4:GUT_GENOME019530_00704;B_traJ:GUT_GENOME019530_00710;MOBP1:GUT_GENOME019530_00714;B_traK:GUT_GENO…
IP-ARG-1	GUT_GENOME025090	MGYG-HGUT-01346	d__Bacteria;p__Bacteroidota;c__Bacteroidia;o__Bacteroidales;f__Bacteroidaceae;g__Bacteroides;s__Bacteroides uniformis	Kazakhstan	GUT_GENOME025090_1	GUT_GENOME025090_00320	ermG:GUT_GENOME025090_00324	MOBF:GUT_GENOME025090_00010;FATA_cd419a:GUT_GENOME025090_00095;tcpA:GUT_GENOME025090_00134;MOBV:GUT_GENOME025090_00190;B_traP:GUT_GENOME025090_00191;B_traP:GUT_GENOME025090_00295;B_traE:GUT_GENOME025090_00300;B_traE:GUT_GENOME025090_00301;B_traF:GUT_GENOME025090_00302;virb4:GUT_GENOME025090_00303;B_traJ:GUT_GENOME025090_00309;B_traK:GUT_GENOME025090_00311;B_traM:GUT_GENOME025090_00313;B_traN:GUT_…
IP-ARG-1	GUT_GENOME026163	MGYG-HGUT-03681	d__Bacteria;p__Bacteroidota;c__Bacteroidia;o__Bacteroidales;f__Bacteroidaceae;g__Bacteroides;s__Bacteroides stercoris	Kazakhstan	GUT_GENOME026163_49	GUT_GENOME026163_02716	cmeA:GUT_GENOME026163_02719;cmeB:GUT_GENOME026163_02720;cmeC:GUT_GENOME026163_02721	t4cp2:GUT_GENOME026163_02714
IP-ARG-1	GUT_GENOME027581	MGYG-HGUT-00044	d__Bacteria;p__Bacteroidota;c__Bacteroidia;o__Bacteroidales;f__Tannerellaceae;g__Parabacteroides;s__Parabacteroides merdae	Japan	GUT_GENOME027581_4	GUT_GENOME027581_00810	cmeA:GUT_GENOME027581_00813;cmeB:GUT_GENOME027581_00814;cmeC:GUT_GENOME027581_00815	B_traJ:GUT_GENOME027581_00799;B_traK:GUT_GENOME027581_00801;B_traM:GUT_GENOME027581_00803;B_traN:GUT_GENOME027581_00804;t4cp2:GUT_GENOME027581_00808;FATA_cd419a:GUT_GENOME027581_00840;FATA_cd419a:GUT_GENOME027581_00850;FATA_cd419a:GUT_GENOME027581_00853;MOBV:GUT_GENOME027581_00862;FATA_cd419a:GUT_GENOME027581_00909;tcpA:GUT_GENOME027581_00949;FATA_cd419a:GUT_GENOME027581_00964
IP-ARG-1	GUT_GENOME027786	MGYG-HGUT-02478	d__Bacteria;p__Bacteroidota;c__Bacteroidia;o__Bacteroidales;f__Bacteroidaceae;g__Phocaeicola;s__Phocaeicola dorei	Japan	GUT_GENOME027786_6	GUT_GENOME027786_00858	cmeA:GUT_GENOME027786_00861;cmeB:GUT_GENOME027786_00862;cmeC:GUT_GENOME027786_00863;ermG:GUT_GENOME027786_00864	B_traP:GUT_GENOME027786_00833;B_traE:GUT_GENOME027786_00838;B_traE:GUT_GENOME027786_00839;B_traF:GUT_GENOME027786_00840;virb4:GUT_GENOME027786_00841;B_traJ:GUT_GENOME027786_00847;B_traK:GUT_GENOME027786_00849;B_traM:GUT_GENOME027786_00851;B_traN:GUT_GENOME027786_00852;t4cp2:GUT_GENOME027786_00856;FATA_cd419a:GUT_GENOME027786_00875;FATA_cd419a:GUT_GENOME027786_00884;FATA_cd419a:GUT_GENOME027786_00…
IP-ARG-1	GUT_GENOME028974	MGYG-HGUT-01346	d__Bacteria;p__Bacteroidota;c__Bacteroidia;o__Bacteroidales;f__Bacteroidaceae;g__Bacteroides;s__Bacteroides uniformis	Spain	GUT_GENOME028974_12	GUT_GENOME028974_01628	ermG:GUT_GENOME028974_01631	B_traP:GUT_GENOME028974_01603;B_traE:GUT_GENOME028974_01608;B_traE:GUT_GENOME028974_01609;B_traF:GUT_GENOME028974_01610;virb4:GUT_GENOME028974_01611;B_traJ:GUT_GENOME028974_01617;B_traK:GUT_GENOME028974_01619;B_traM:GUT_GENOME028974_01621;B_traN:GUT_GENOME028974_01622;t4cp2:GUT_GENOME028974_01626;FATA_cd419a:GUT_GENOME028974_01645;FATA_cd419a:GUT_GENOME028974_01654;FATA_cd419a:GUT_GENOME028974_01…
IP-ARG-1	GUT_GENOME029098	MGYG-HGUT-01346	d__Bacteria;p__Bacteroidota;c__Bacteroidia;o__Bacteroidales;f__Bacteroidaceae;g__Bacteroides;s__Bacteroides uniformis	Spain	GUT_GENOME029098_15	GUT_GENOME029098_01074	ermG:GUT_GENOME029098_01077	B_traP:GUT_GENOME029098_01049;B_traE:GUT_GENOME029098_01054;B_traE:GUT_GENOME029098_01055;B_traF:GUT_GENOME029098_01056;virb4:GUT_GENOME029098_01057;B_traJ:GUT_GENOME029098_01063;B_traK:GUT_GENOME029098_01065;B_traM:GUT_GENOME029098_01067;B_traN:GUT_GENOME029098_01068;t4cp2:GUT_GENOME029098_01072;FATA_cd419a:GUT_GENOME029098_01092
IP-ARG-1	GUT_GENOME031351	MGYG-HGUT-03681	d__Bacteria;p__Bacteroidota;c__Bacteroidia;o__Bacteroidales;f__Bacteroidaceae;g__Bacteroides;s__Bacteroides stercoris	China	GUT_GENOME031351_95	GUT_GENOME031351_01566	cmeA:GUT_GENOME031351_01568;cmeB:GUT_GENOME031351_01569;cmeC:GUT_GENOME031351_01570	t4cp2:GUT_GENOME031351_01564
IP-ARG-1	GUT_GENOME041801	MGYG-HGUT-02478	d__Bacteria;p__Bacteroidota;c__Bacteroidia;o__Bacteroidales;f__Bacteroidaceae;g__Phocaeicola;s__Phocaeicola dorei	United States	GUT_GENOME041801_17	GUT_GENOME041801_01479	cmeA:GUT_GENOME041801_01482;cmeB:GUT_GENOME041801_01483;cmeC:GUT_GENOME041801_01484	B_traF:GUT_GENOME041801_01461;virb4:GUT_GENOME041801_01462;B_traJ:GUT_GENOME041801_01468;B_traK:GUT_GENOME041801_01470;B_traM:GUT_GENOME041801_01472;B_traN:GUT_GENOME041801_01473;t4cp2:GUT_GENOME041801_01477
IP-ARG-1	GUT_GENOME043344	MGYG-HGUT-01346	d__Bacteria;p__Bacteroidota;c__Bacteroidia;o__Bacteroidales;f__Bacteroidaceae;g__Bacteroides;s__Bacteroides uniformis	Netherlands	GUT_GENOME043344_1	GUT_GENOME043344_00032	cmeA:GUT_GENOME043344_00035;cmeB:GUT_GENOME043344_00036;cmeC:GUT_GENOME043344_00037	B_traP:GUT_GENOME043344_00007;B_traE:GUT_GENOME043344_00012;B_traE:GUT_GENOME043344_00013;B_traF:GUT_GENOME043344_00014;virb4:GUT_GENOME043344_00015;B_traJ:GUT_GENOME043344_00021;B_traK:GUT_GENOME043344_00023;B_traM:GUT_GENOME043344_00025;B_traN:GUT_GENOME043344_00026;t4cp2:GUT_GENOME043344_00030;FATA_cd419a:GUT_GENOME043344_00053;FATA_cd419a:GUT_GENOME043344_00062;FATA_cd419a:GUT_GENOME043344_00…
IP-ARG-1	GUT_GENOME048407	MGYG-HGUT-01346	d__Bacteria;p__Bacteroidota;c__Bacteroidia;o__Bacteroidales;f__Bacteroidaceae;g__Bacteroides;s__Bacteroides uniformis	Germany	GUT_GENOME048407_9	GUT_GENOME048407_01431	mefA:GUT_GENOME048407_01434;cmeA:GUT_GENOME048407_01435;cmeB:GUT_GENOME048407_01436;cmeC:GUT_GENOME048407_01437	B_traP:GUT_GENOME048407_01406;B_traE:GUT_GENOME048407_01411;B_traE:GUT_GENOME048407_01412;B_traF:GUT_GENOME048407_01413;virb4:GUT_GENOME048407_01414;B_traJ:GUT_GENOME048407_01420;B_traK:GUT_GENOME048407_01422;B_traM:GUT_GENOME048407_01424;B_traN:GUT_GENOME048407_01425;t4cp2:GUT_GENOME048407_01429;FATA_cd419a:GUT_GENOME048407_01447;FATA_cd419a:GUT_GENOME048407_01457;FATA_cd419a:GUT_GENOME048407_01…
IP-ARG-1	GUT_GENOME049470	MGYG-HGUT-01346	d__Bacteria;p__Bacteroidota;c__Bacteroidia;o__Bacteroidales;f__Bacteroidaceae;g__Bacteroides;s__Bacteroides uniformis	United Kingdom	GUT_GENOME049470_8	GUT_GENOME049470_01889	mefA:GUT_GENOME049470_01892;cmeA:GUT_GENOME049470_01893;cmeB:GUT_GENOME049470_01894;cmeC:GUT_GENOME049470_01895	B_traP:GUT_GENOME049470_01864;B_traE:GUT_GENOME049470_01869;B_traE:GUT_GENOME049470_01870;B_traF:GUT_GENOME049470_01871;virb4:GUT_GENOME049470_01872;B_traJ:GUT_GENOME049470_01878;B_traK:GUT_GENOME049470_01880;B_traM:GUT_GENOME049470_01882;B_traN:GUT_GENOME049470_01883;t4cp2:GUT_GENOME049470_01887;FATA_cd419a:GUT_GENOME049470_01900;FATA_cd419a:GUT_GENOME049470_01909;FATA_cd419a:GUT_GENOME049470_01…
IP-ARG-1	GUT_GENOME068523	MGYG-HGUT-01346	d__Bacteria;p__Bacteroidota;c__Bacteroidia;o__Bacteroidales;f__Bacteroidaceae;g__Bacteroides;s__Bacteroides uniformis	Sweden	GUT_GENOME068523_29	GUT_GENOME068523_00365	mefA:GUT_GENOME068523_00368;cmeA:GUT_GENOME068523_00369	B_traP:GUT_GENOME068523_00340;B_traE:GUT_GENOME068523_00345;B_traE:GUT_GENOME068523_00346;B_traF:GUT_GENOME068523_00347;virb4:GUT_GENOME068523_00348;B_traJ:GUT_GENOME068523_00354;B_traK:GUT_GENOME068523_00356;B_traM:GUT_GENOME068523_00358;B_traN:GUT_GENOME068523_00359;t4cp2:GUT_GENOME068523_00363
IP-ARG-1	GUT_GENOME070504	MGYG-HGUT-01346	d__Bacteria;p__Bacteroidota;c__Bacteroidia;o__Bacteroidales;f__Bacteroidaceae;g__Bacteroides;s__Bacteroides uniformis	Denmark	GUT_GENOME070504_242	GUT_GENOME070504_02822	cmeA:GUT_GENOME070504_02825;cmeB:GUT_GENOME070504_02826;cmeC:GUT_GENOME070504_02827	MOBP1:GUT_GENOME070504_02801;B_traJ:GUT_GENOME070504_02811;B_traK:GUT_GENOME070504_02813;B_traM:GUT_GENOME070504_02815;B_traN:GUT_GENOME070504_02816;t4cp2:GUT_GENOME070504_02820
IP-ARG-1	GUT_GENOME071095	MGYG-HGUT-01346	d__Bacteria;p__Bacteroidota;c__Bacteroidia;o__Bacteroidales;f__Bacteroidaceae;g__Bacteroides;s__Bacteroides uniformis	Denmark	GUT_GENOME071095_135	GUT_GENOME071095_02311	cmeA:GUT_GENOME071095_02314;cmeB:GUT_GENOME071095_02315;cmeC:GUT_GENOME071095_02316;ermG:GUT_GENOME071095_02317	virb4:GUT_GENOME071095_02296;B_traJ:GUT_GENOME071095_02301;B_traK:GUT_GENOME071095_02302;B_traM:GUT_GENOME071095_02304;B_traN:GUT_GENOME071095_02305;t4cp2:GUT_GENOME071095_02309
IP-ARG-1	GUT_GENOME071767	MGYG-HGUT-02394	d__Bacteria;p__Bacteroidota;c__Bacteroidia;o__Bacteroidales;f__Bacteroidaceae;g__Prevotella;s__Prevotella sp001275135	Spain	GUT_GENOME071767_30	GUT_GENOME071767_00429	cmeA:GUT_GENOME071767_00432;cmeB:GUT_GENOME071767_00433;cmeC:GUT_GENOME071767_00434	B_traP:GUT_GENOME071767_00404;B_traE:GUT_GENOME071767_00409;B_traE:GUT_GENOME071767_00410;B_traF:GUT_GENOME071767_00411;virb4:GUT_GENOME071767_00412;B_traJ:GUT_GENOME071767_00418;B_traK:GUT_GENOME071767_00420;B_traM:GUT_GENOME071767_00422;B_traN:GUT_GENOME071767_00423;t4cp2:GUT_GENOME071767_00427
IP-ARG-1	GUT_GENOME075496	MGYG-HGUT-02478	d__Bacteria;p__Bacteroidota;c__Bacteroidia;o__Bacteroidales;f__Bacteroidaceae;g__Phocaeicola;s__Phocaeicola dorei	Sweden	GUT_GENOME075496_183	GUT_GENOME075496_03150	cmeA:GUT_GENOME075496_03153;cmeB:GUT_GENOME075496_03154;cmeC:GUT_GENOME075496_03155;mefA:GUT_GENOME075496_03156;ermG:GUT_GENOME075496_03157	B_traJ:GUT_GENOME075496_03139;B_traK:GUT_GENOME075496_03141;B_traM:GUT_GENOME075496_03143;B_traN:GUT_GENOME075496_03144;t4cp2:GUT_GENOME075496_03148
IP-ARG-1	GUT_GENOME075883	MGYG-HGUT-01097	d__Bacteria;p__Bacteroidota;c__Bacteroidia;o__Bacteroidales;f__Bacteroidaceae;g__Prevotella;s__Prevotella sp000834015	Sweden	GUT_GENOME075883_23	GUT_GENOME075883_00304	cmeA:GUT_GENOME075883_00307;cmeB:GUT_GENOME075883_00308;cmeC:GUT_GENOME075883_00309	B_traP:GUT_GENOME075883_00279;B_traE:GUT_GENOME075883_00284;B_traE:GUT_GENOME075883_00285;B_traF:GUT_GENOME075883_00286;virb4:GUT_GENOME075883_00287;B_traJ:GUT_GENOME075883_00293;B_traK:GUT_GENOME075883_00295;B_traM:GUT_GENOME075883_00297;B_traN:GUT_GENOME075883_00298;t4cp2:GUT_GENOME075883_00302
IP-ARG-1	GUT_GENOME077844	MGYG-HGUT-01346	d__Bacteria;p__Bacteroidota;c__Bacteroidia;o__Bacteroidales;f__Bacteroidaceae;g__Bacteroides;s__Bacteroides uniformis	Sweden	GUT_GENOME077844_351	GUT_GENOME077844_02741	cmeA:GUT_GENOME077844_02744		ARGs regulated by invertible promoter are located on the edge of contigs and do not have enough genomic context to show the nearby conjugative genes, but the regions still share high identity to known ICE elements.
IP-ARG-1	GUT_GENOME083767	MGYG-HGUT-02478	d__Bacteria;p__Bacteroidota;c__Bacteroidia;o__Bacteroidales;f__Bacteroidaceae;g__Phocaeicola;s__Phocaeicola dorei	China	GUT_GENOME083767_46	GUT_GENOME083767_01237	cmeA:GUT_GENOME083767_01240;cmeB:GUT_GENOME083767_01241;cmeC:GUT_GENOME083767_01242	B_traP:GUT_GENOME083767_01212;B_traE:GUT_GENOME083767_01217;B_traE:GUT_GENOME083767_01218;B_traF:GUT_GENOME083767_01219;virb4:GUT_GENOME083767_01220;B_traJ:GUT_GENOME083767_01226;B_traK:GUT_GENOME083767_01228;B_traM:GUT_GENOME083767_01230;B_traN:GUT_GENOME083767_01231;t4cp2:GUT_GENOME083767_01235
IP-ARG-1	GUT_GENOME091914	MGYG-HGUT-02478	d__Bacteria;p__Bacteroidota;c__Bacteroidia;o__Bacteroidales;f__Bacteroidaceae;g__Phocaeicola;s__Phocaeicola dorei	Austria	GUT_GENOME091914_9	GUT_GENOME091914_01145	mefA:GUT_GENOME091914_01148;msrD:GUT_GENOME091914_01149;ermG:GUT_GENOME091914_01151	B_traJ:GUT_GENOME091914_01134;B_traK:GUT_GENOME091914_01136;B_traM:GUT_GENOME091914_01138;B_traN:GUT_GENOME091914_01139;t4cp2:GUT_GENOME091914_01143;B_traQ:GUT_GENOME091914_01164;B_traP:GUT_GENOME091914_01165;B_traO:GUT_GENOME091914_01166;B_traN:GUT_GENOME091914_01167;B_traM:GUT_GENOME091914_01168;B_traL:GUT_GENOME091914_01169;B_traK:GUT_GENOME091914_01170;B_traJ:GUT_GENOME091914_01171;B_traI:GUT…
IP-ARG-1	GUT_GENOME096018	MGYG-HGUT-00273	d__Bacteria;p__Bacteroidota;c__Bacteroidia;o__Bacteroidales;f__Bacteroidaceae;g__Phocaeicola;s__Phocaeicola coprophilus	NA	GUT_GENOME096018_55	GUT_GENOME096018_00928	ermG:GUT_GENOME096018_00930	B_traP:GUT_GENOME096018_00903;B_traE:GUT_GENOME096018_00908;B_traE:GUT_GENOME096018_00909;B_traF:GUT_GENOME096018_00910;virb4:GUT_GENOME096018_00911;B_traJ:GUT_GENOME096018_00917;B_traK:GUT_GENOME096018_00919;B_traM:GUT_GENOME096018_00921;B_traN:GUT_GENOME096018_00922;t4cp2:GUT_GENOME096018_00926;FATA_cd419a:GUT_GENOME096018_00948;FATA_cd419a:GUT_GENOME096018_00957;FATA_cd419a:GUT_GENOME096018_00…
IP-ARG-1	GUT_GENOME096185	MGYG-HGUT-01370	d__Bacteria;p__Bacteroidota;c__Bacteroidia;o__Bacteroidales;f__Bacteroidaceae;g__Bacteroides;s__Bacteroides fluxus	NA	GUT_GENOME096185_92	GUT_GENOME096185_03422	cmeA:GUT_GENOME096185_03425;cmeB:GUT_GENOME096185_03426;cmeC:GUT_GENOME096185_03427	FATA_cd419a:GUT_GENOME096185_03382;B_traP:GUT_GENOME096185_03397;B_traE:GUT_GENOME096185_03402;B_traE:GUT_GENOME096185_03403;B_traF:GUT_GENOME096185_03404;virb4:GUT_GENOME096185_03405;B_traJ:GUT_GENOME096185_03411;B_traK:GUT_GENOME096185_03413;B_traM:GUT_GENOME096185_03415;B_traN:GUT_GENOME096185_03416;t4cp2:GUT_GENOME096185_03420
IP-ARG-1	GUT_GENOME096204	MGYG-HGUT-01337	d__Bacteria;p__Bacteroidota;c__Bacteroidia;o__Bacteroidales;f__Bacteroidaceae;g__Bacteroides;s__Bacteroides fragilis	NA	GUT_GENOME096204_1	GUT_GENOME096204_01292	cmeA:GUT_GENOME096204_01295;cmeB:GUT_GENOME096204_01296;cmeC:GUT_GENOME096204_01297	B_traQ:GUT_GENOME096204_00568;B_traO:GUT_GENOME096204_00569;B_traN:GUT_GENOME096204_00570;B_traM:GUT_GENOME096204_00571;B_traL:GUT_GENOME096204_00572;B_traK:GUT_GENOME096204_00573;B_traJ:GUT_GENOME096204_00574;B_traI:GUT_GENOME096204_00575;B_traH:GUT_GENOME096204_00576;virb4:GUT_GENOME096204_00577;B_traF:GUT_GENOME096204_00578;B_traE:GUT_GENOME096204_00579;MOBP1:GUT_GENOME096204_00584;t4cp2:GUT_G…
IP-ARG-1	GUT_GENOME096240	MGYG-HGUT-01391	d__Bacteria;p__Bacteroidota;c__Bacteroidia;o__Bacteroidales;f__Coprobacteraceae;g__Coprobacter;s__Coprobacter fastidiosus	NA	GUT_GENOME096240_2	GUT_GENOME096240_01245	cmeA:GUT_GENOME096240_01248;cmeB:GUT_GENOME096240_01249;cmeC:GUT_GENOME096240_01250	B_traP:GUT_GENOME096240_01011;B_traF:GUT_GENOME096240_01014;B_traJ:GUT_GENOME096240_01021;B_traK:GUT_GENOME096240_01022;B_traM:GUT_GENOME096240_01024;t4cp2:GUT_GENOME096240_01029;FATA_cd419a:GUT_GENOME096240_01051;FATA_cd419a:GUT_GENOME096240_01060;FATA_cd419a:GUT_GENOME096240_01063;MOBV:GUT_GENOME096240_01076;MOBP1:GUT_GENOME096240_01109;T_virB1:GUT_GENOME096240_01168;B_traP:GUT_GENOME096240_012…
IP-ARG-1	GUT_GENOME097554	MGYG-HGUT-02478	d__Bacteria;p__Bacteroidota;c__Bacteroidia;o__Bacteroidales;f__Bacteroidaceae;g__Phocaeicola;s__Phocaeicola dorei	United States	GUT_GENOME097554_72	GUT_GENOME097554_01305	cmeA:GUT_GENOME097554_01308;cmeB:GUT_GENOME097554_01309;cmeC:GUT_GENOME097554_01310		ARGs regulated by invertible promoter are located on the edge of contigs and do not have enough genomic context to show the nearby conjugative genes, but the regions still share high identity to known ICE elements.
IP-ARG-1	GUT_GENOME107322	MGYG-HGUT-02478	d__Bacteria;p__Bacteroidota;c__Bacteroidia;o__Bacteroidales;f__Bacteroidaceae;g__Phocaeicola;s__Phocaeicola dorei	Finland	GUT_GENOME107322_2	GUT_GENOME107322_00332	cmeA:GUT_GENOME107322_00335;cmeB:GUT_GENOME107322_00336;cmeC:GUT_GENOME107322_00337	B_traP:GUT_GENOME107322_00281;B_traE:GUT_GENOME107322_00286;B_traE:GUT_GENOME107322_00287;B_traF:GUT_GENOME107322_00288;virb4:GUT_GENOME107322_00289;MOBP1:GUT_GENOME107322_00311;B_traJ:GUT_GENOME107322_00321;B_traK:GUT_GENOME107322_00323;B_traM:GUT_GENOME107322_00325;B_traN:GUT_GENOME107322_00326;t4cp2:GUT_GENOME107322_00330
IP-ARG-1	GUT_GENOME107441	MGYG-HGUT-01346	d__Bacteria;p__Bacteroidota;c__Bacteroidia;o__Bacteroidales;f__Bacteroidaceae;g__Bacteroides;s__Bacteroides uniformis	Finland	GUT_GENOME107441_12	GUT_GENOME107441_02082	ermG:GUT_GENOME107441_02086	B_traJ:GUT_GENOME107441_02071;B_traK:GUT_GENOME107441_02073;B_traM:GUT_GENOME107441_02075;B_traN:GUT_GENOME107441_02076;t4cp2:GUT_GENOME107441_02080;FATA_cd419a:GUT_GENOME107441_02099;FATA_cd419a:GUT_GENOME107441_02109;FATA_cd419a:GUT_GENOME107441_02113;MOBV:GUT_GENOME107441_02122;B_traP:GUT_GENOME107441_02211
IP-ARG-1	GUT_GENOME109887	MGYG-HGUT-01313	d__Bacteria;p__Bacteroidota;c__Bacteroidia;o__Bacteroidales;f__Bacteroidaceae;g__Bacteroides;s__Bacteroides eggerthii	Denmark	GUT_GENOME109887_29	GUT_GENOME109887_02854	cmeA:GUT_GENOME109887_02857;cmeB:GUT_GENOME109887_02858;cmeC:GUT_GENOME109887_02859;ermG:GUT_GENOME109887_02860	B_traJ:GUT_GENOME109887_02843;B_traK:GUT_GENOME109887_02845;B_traM:GUT_GENOME109887_02847;B_traN:GUT_GENOME109887_02848;t4cp2:GUT_GENOME109887_02852
IP-ARG-1	GUT_GENOME114420	MGYG-HGUT-01346	d__Bacteria;p__Bacteroidota;c__Bacteroidia;o__Bacteroidales;f__Bacteroidaceae;g__Bacteroides;s__Bacteroides uniformis	Denmark	GUT_GENOME114420_74	GUT_GENOME114420_02662	mefA:GUT_GENOME114420_02665;cmeA:GUT_GENOME114420_02666;cmeB:GUT_GENOME114420_02667;cmeC:GUT_GENOME114420_02668		ARGs regulated by invertible promoter are located on the edge of contigs and do not have enough genomic context to show the nearby conjugative genes, but the regions still share high identity to known ICE elements.
IP-ARG-1	GUT_GENOME116240	MGYG-HGUT-02394	d__Bacteria;p__Bacteroidota;c__Bacteroidia;o__Bacteroidales;f__Bacteroidaceae;g__Prevotella;s__Prevotella sp001275135	Denmark	GUT_GENOME116240_2	GUT_GENOME116240_00278	cmeA:GUT_GENOME116240_00281;cmeB:GUT_GENOME116240_00282;cmeC:GUT_GENOME116240_00283;ermG:GUT_GENOME116240_00284	B_traP:GUT_GENOME116240_00253;B_traE:GUT_GENOME116240_00258;B_traE:GUT_GENOME116240_00259;B_traF:GUT_GENOME116240_00260;virb4:GUT_GENOME116240_00261;B_traJ:GUT_GENOME116240_00267;B_traK:GUT_GENOME116240_00269;B_traM:GUT_GENOME116240_00271;B_traN:GUT_GENOME116240_00272;t4cp2:GUT_GENOME116240_00276
IP-ARG-1	GUT_GENOME131825	MGYG-HGUT-01346	d__Bacteria;p__Bacteroidota;c__Bacteroidia;o__Bacteroidales;f__Bacteroidaceae;g__Bacteroides;s__Bacteroides uniformis	Germany	GUT_GENOME131825_49	GUT_GENOME131825_02560	cmeA:GUT_GENOME131825_02563;cmeB:GUT_GENOME131825_02564;cmeC:GUT_GENOME131825_02565	B_traJ:GUT_GENOME131825_02549;B_traK:GUT_GENOME131825_02551;B_traM:GUT_GENOME131825_02553;B_traN:GUT_GENOME131825_02554;t4cp2:GUT_GENOME131825_02558
IP-ARG-1	GUT_GENOME133214	MGYG-HGUT-01346	d__Bacteria;p__Bacteroidota;c__Bacteroidia;o__Bacteroidales;f__Bacteroidaceae;g__Bacteroides;s__Bacteroides uniformis	Denmark	GUT_GENOME133214_6	GUT_GENOME133214_00146	cmeA:GUT_GENOME133214_00149;cmeB:GUT_GENOME133214_00150;cmeC:GUT_GENOME133214_00151	MOBP1:GUT_GENOME133214_00129;B_traJ:GUT_GENOME133214_00135;B_traK:GUT_GENOME133214_00137;B_traM:GUT_GENOME133214_00139;B_traN:GUT_GENOME133214_00140;t4cp2:GUT_GENOME133214_00144
IP-ARG-1	GUT_GENOME136711	MGYG-HGUT-02478	d__Bacteria;p__Bacteroidota;c__Bacteroidia;o__Bacteroidales;f__Bacteroidaceae;g__Phocaeicola;s__Phocaeicola dorei	Spain	GUT_GENOME136711_18	GUT_GENOME136711_00874	ermG:GUT_GENOME136711_00877	MOBP1:GUT_GENOME136711_00853;B_traJ:GUT_GENOME136711_00863;B_traK:GUT_GENOME136711_00865;B_traM:GUT_GENOME136711_00867;B_traN:GUT_GENOME136711_00868;t4cp2:GUT_GENOME136711_00872
IP-ARG-1	GUT_GENOME137392	MGYG-HGUT-02478	d__Bacteria;p__Bacteroidota;c__Bacteroidia;o__Bacteroidales;f__Bacteroidaceae;g__Phocaeicola;s__Phocaeicola dorei	Spain	GUT_GENOME137392_1	GUT_GENOME137392_00038	cmeA:GUT_GENOME137392_00049;cmeB:GUT_GENOME137392_00050;cmeC:GUT_GENOME137392_00051	B_traP:GUT_GENOME137392_00013;B_traE:GUT_GENOME137392_00018;B_traE:GUT_GENOME137392_00019;B_traF:GUT_GENOME137392_00020;virb4:GUT_GENOME137392_00021;B_traJ:GUT_GENOME137392_00027;B_traK:GUT_GENOME137392_00029;B_traM:GUT_GENOME137392_00031;B_traN:GUT_GENOME137392_00032;t4cp2:GUT_GENOME137392_00036;FATA_cd419a:GUT_GENOME137392_00057;FATA_cd419a:GUT_GENOME137392_00066;FATA_cd419a:GUT_GENOME137392_00…
IP-ARG-1	GUT_GENOME149387	MGYG-HGUT-00196	d__Bacteria;p__Bacteroidota;c__Bacteroidia;o__Bacteroidales;f__Bacteroidaceae;g__Bacteroides;s__Bacteroides thetaiotaomicron	China	GUT_GENOME149387_1	GUT_GENOME149387_00236	cmeA:GUT_GENOME149387_00239;cmeB:GUT_GENOME149387_00240;cmeC:GUT_GENOME149387_00241;ermG:GUT_GENOME149387_00243	MOBF:GUT_GENOME149387_00033;MOBP1:GUT_GENOME149387_00106;B_traP:GUT_GENOME149387_00108;B_traP:GUT_GENOME149387_00211;B_traE:GUT_GENOME149387_00216;B_traE:GUT_GENOME149387_00217;B_traF:GUT_GENOME149387_00218;virb4:GUT_GENOME149387_00219;B_traJ:GUT_GENOME149387_00225;B_traK:GUT_GENOME149387_00227;B_traM:GUT_GENOME149387_00229;B_traN:GUT_GENOME149387_00230;t4cp2:GUT_GENOME149387_00234;FATA_cd419a:GU…
IP-ARG-1	GUT_GENOME158137	MGYG-HGUT-01346	d__Bacteria;p__Bacteroidota;c__Bacteroidia;o__Bacteroidales;f__Bacteroidaceae;g__Bacteroides;s__Bacteroides uniformis	Canada	GUT_GENOME158137_2	GUT_GENOME158137_00605	cmeA:GUT_GENOME158137_00607;cmeB:GUT_GENOME158137_00608;cmeC:GUT_GENOME158137_00609	FATA_cd419a:GUT_GENOME158137_00373;tcpA:GUT_GENOME158137_00449;B_traP:GUT_GENOME158137_00580;B_traE:GUT_GENOME158137_00585;B_traE:GUT_GENOME158137_00586;B_traF:GUT_GENOME158137_00587;virb4:GUT_GENOME158137_00588;B_traJ:GUT_GENOME158137_00594;B_traK:GUT_GENOME158137_00596;B_traM:GUT_GENOME158137_00598;B_traN:GUT_GENOME158137_00599;t4cp2:GUT_GENOME158137_00603;FATA_cd419a:GUT_GENOME158137_00614;FAT…
IP-ARG-1	GUT_GENOME158200	MGYG-HGUT-01346	d__Bacteria;p__Bacteroidota;c__Bacteroidia;o__Bacteroidales;f__Bacteroidaceae;g__Bacteroides;s__Bacteroides uniformis	Canada	GUT_GENOME158200_2	GUT_GENOME158200_00605	cmeA:GUT_GENOME158200_00607;cmeB:GUT_GENOME158200_00608;cmeC:GUT_GENOME158200_00609	FATA_cd419a:GUT_GENOME158200_00373;tcpA:GUT_GENOME158200_00449;B_traP:GUT_GENOME158200_00580;B_traE:GUT_GENOME158200_00585;B_traE:GUT_GENOME158200_00586;B_traF:GUT_GENOME158200_00587;virb4:GUT_GENOME158200_00588;B_traJ:GUT_GENOME158200_00594;B_traK:GUT_GENOME158200_00596;B_traM:GUT_GENOME158200_00598;B_traN:GUT_GENOME158200_00599;t4cp2:GUT_GENOME158200_00603;FATA_cd419a:GUT_GENOME158200_00614;FAT…
IP-ARG-1	GUT_GENOME163718	MGYG-HGUT-01346	d__Bacteria;p__Bacteroidota;c__Bacteroidia;o__Bacteroidales;f__Bacteroidaceae;g__Bacteroides;s__Bacteroides uniformis	Netherlands	GUT_GENOME163718_1	GUT_GENOME163718_00018	ermF:GUT_GENOME163718_00021	virb4:GUT_GENOME163718_00001;B_traJ:GUT_GENOME163718_00007;B_traK:GUT_GENOME163718_00009;B_traM:GUT_GENOME163718_00011;B_traN:GUT_GENOME163718_00012;t4cp2:GUT_GENOME163718_00016;FATA_cd419a:GUT_GENOME163718_00034;FATA_cd419a:GUT_GENOME163718_00043;FATA_cd419a:GUT_GENOME163718_00047;MOBV:GUT_GENOME163718_00056;FATA_cd419a:GUT_GENOME163718_00117
IP-ARG-1	GUT_GENOME173493	MGYG-HGUT-01346	d__Bacteria;p__Bacteroidota;c__Bacteroidia;o__Bacteroidales;f__Bacteroidaceae;g__Bacteroides;s__Bacteroides uniformis	Germany	GUT_GENOME173493_49	GUT_GENOME173493_02466	cmeA:GUT_GENOME173493_02469;cmeB:GUT_GENOME173493_02470;cmeC:GUT_GENOME173493_02471	B_traJ:GUT_GENOME173493_02455;B_traK:GUT_GENOME173493_02457;B_traM:GUT_GENOME173493_02459;B_traN:GUT_GENOME173493_02460;t4cp2:GUT_GENOME173493_02464
IP-ARG-1	GUT_GENOME175347	MGYG-HGUT-03681	d__Bacteria;p__Bacteroidota;c__Bacteroidia;o__Bacteroidales;f__Bacteroidaceae;g__Bacteroides;s__Bacteroides stercoris	United States	GUT_GENOME175347_14	GUT_GENOME175347_01304	cmeA:GUT_GENOME175347_01307;cmeB:GUT_GENOME175347_01308;cmeC:GUT_GENOME175347_01309	B_traP:GUT_GENOME175347_01279;B_traE:GUT_GENOME175347_01284;B_traE:GUT_GENOME175347_01285;B_traF:GUT_GENOME175347_01286;virb4:GUT_GENOME175347_01287;B_traJ:GUT_GENOME175347_01293;B_traK:GUT_GENOME175347_01295;B_traM:GUT_GENOME175347_01297;B_traN:GUT_GENOME175347_01298;t4cp2:GUT_GENOME175347_01302
IP-ARG-1	GUT_GENOME176232	MGYG-HGUT-01346	d__Bacteria;p__Bacteroidota;c__Bacteroidia;o__Bacteroidales;f__Bacteroidaceae;g__Bacteroides;s__Bacteroides uniformis	United States	GUT_GENOME176232_5	GUT_GENOME176232_00699	ermG:GUT_GENOME176232_00704	B_traP:GUT_GENOME176232_00674;B_traE:GUT_GENOME176232_00679;B_traE:GUT_GENOME176232_00680;B_traF:GUT_GENOME176232_00681;virb4:GUT_GENOME176232_00682;B_traJ:GUT_GENOME176232_00688;B_traK:GUT_GENOME176232_00690;B_traM:GUT_GENOME176232_00692;B_traN:GUT_GENOME176232_00693;t4cp2:GUT_GENOME176232_00697;FATA_cd419a:GUT_GENOME176232_00717;FATA_cd419a:GUT_GENOME176232_00727;FATA_cd419a:GUT_GENOME176232_00…
IP-ARG-1	GUT_GENOME176235	MGYG-HGUT-01346	d__Bacteria;p__Bacteroidota;c__Bacteroidia;o__Bacteroidales;f__Bacteroidaceae;g__Bacteroides;s__Bacteroides uniformis	United States	GUT_GENOME176235_25	GUT_GENOME176235_01979	ermG:GUT_GENOME176235_01984	B_traP:GUT_GENOME176235_01954;B_traE:GUT_GENOME176235_01959;B_traE:GUT_GENOME176235_01960;B_traF:GUT_GENOME176235_01961;virb4:GUT_GENOME176235_01962;B_traJ:GUT_GENOME176235_01968;B_traK:GUT_GENOME176235_01970;B_traM:GUT_GENOME176235_01972;B_traN:GUT_GENOME176235_01973;t4cp2:GUT_GENOME176235_01977
IP-ARG-1	GUT_GENOME177937	MGYG-HGUT-01346	d__Bacteria;p__Bacteroidota;c__Bacteroidia;o__Bacteroidales;f__Bacteroidaceae;g__Bacteroides;s__Bacteroides uniformis	China	GUT_GENOME177937_195	GUT_GENOME177937_02865	cmeA:GUT_GENOME177937_02867		ARGs regulated by invertible promoter are located on the edge of contigs and do not have enough genomic context to show the nearby conjugative genes, but the regions still share high identity to known ICE elements.
IP-ARG-1	GUT_GENOME179201	MGYG-HGUT-01313	d__Bacteria;p__Bacteroidota;c__Bacteroidia;o__Bacteroidales;f__Bacteroidaceae;g__Bacteroides;s__Bacteroides eggerthii	United States	GUT_GENOME179201_4	GUT_GENOME179201_00705	cmeA:GUT_GENOME179201_00708;cmeB:GUT_GENOME179201_00709;cmeC:GUT_GENOME179201_00710	B_traP:GUT_GENOME179201_00680;B_traE:GUT_GENOME179201_00685;B_traE:GUT_GENOME179201_00686;B_traF:GUT_GENOME179201_00687;virb4:GUT_GENOME179201_00688;B_traJ:GUT_GENOME179201_00694;B_traK:GUT_GENOME179201_00696;B_traM:GUT_GENOME179201_00698;B_traN:GUT_GENOME179201_00699;t4cp2:GUT_GENOME179201_00703
IP-ARG-1	GUT_GENOME182914	MGYG-HGUT-01346	d__Bacteria;p__Bacteroidota;c__Bacteroidia;o__Bacteroidales;f__Bacteroidaceae;g__Bacteroides;s__Bacteroides uniformis	Estonia	GUT_GENOME182914_1	GUT_GENOME182914_00214	cmeA:GUT_GENOME182914_00217;cmeB:GUT_GENOME182914_00218;cmeC:GUT_GENOME182914_00219;ermG:GUT_GENOME182914_00220	tcpA:GUT_GENOME182914_00043;B_traP:GUT_GENOME182914_00174;B_traE:GUT_GENOME182914_00179;B_traE:GUT_GENOME182914_00180;B_traF:GUT_GENOME182914_00181;virb4:GUT_GENOME182914_00182;MOBP1:GUT_GENOME182914_00197;B_traJ:GUT_GENOME182914_00203;B_traK:GUT_GENOME182914_00205;B_traM:GUT_GENOME182914_00207;B_traN:GUT_GENOME182914_00208;t4cp2:GUT_GENOME182914_00212
IP-ARG-1	GUT_GENOME186526	MGYG-HGUT-01346	d__Bacteria;p__Bacteroidota;c__Bacteroidia;o__Bacteroidales;f__Bacteroidaceae;g__Bacteroides;s__Bacteroides uniformis	United States	GUT_GENOME186526_48	GUT_GENOME186526_02518	cmeA:GUT_GENOME186526_02521;cmeB:GUT_GENOME186526_02522;cmeC:GUT_GENOME186526_02523	MOBP1:GUT_GENOME186526_02501;B_traJ:GUT_GENOME186526_02507;B_traK:GUT_GENOME186526_02509;B_traM:GUT_GENOME186526_02511;B_traN:GUT_GENOME186526_02512;t4cp2:GUT_GENOME186526_02516
IP-ARG-1	GUT_GENOME187434	MGYG-HGUT-01306	d__Bacteria;p__Bacteroidota;c__Bacteroidia;o__Bacteroidales;f__Bacteroidaceae;g__Phocaeicola;s__Phocaeicola coprocola	China	GUT_GENOME187434_1	GUT_GENOME187434_00093	cmeA:GUT_GENOME187434_00096;cmeB:GUT_GENOME187434_00097;cmeC:GUT_GENOME187434_00098	B_traP:GUT_GENOME187434_00068;B_traE:GUT_GENOME187434_00073;B_traE:GUT_GENOME187434_00074;B_traF:GUT_GENOME187434_00075;virb4:GUT_GENOME187434_00076;B_traJ:GUT_GENOME187434_00082;B_traK:GUT_GENOME187434_00084;B_traM:GUT_GENOME187434_00086;B_traN:GUT_GENOME187434_00087;t4cp2:GUT_GENOME187434_00091
IP-ARG-1	GUT_GENOME189661	MGYG-HGUT-01346	d__Bacteria;p__Bacteroidota;c__Bacteroidia;o__Bacteroidales;f__Bacteroidaceae;g__Bacteroides;s__Bacteroides uniformis	United States	GUT_GENOME189661_48	GUT_GENOME189661_01056	cmeA:GUT_GENOME189661_01059;cmeB:GUT_GENOME189661_01060;cmeC:GUT_GENOME189661_01061	t4cp2:GUT_GENOME189661_01054
IP-ARG-1	GUT_GENOME198885	MGYG-HGUT-01346	d__Bacteria;p__Bacteroidota;c__Bacteroidia;o__Bacteroidales;f__Bacteroidaceae;g__Bacteroides;s__Bacteroides uniformis	United States	GUT_GENOME198885_96	GUT_GENOME198885_02972	cmeA:GUT_GENOME198885_02975;cmeB:GUT_GENOME198885_02976;cmeC:GUT_GENOME198885_02977;ermG:GUT_GENOME198885_02978		ARGs regulated by invertible promoter are located on the edge of contigs and do not have enough genomic context to show the nearby conjugative genes, but the regions still share high identity to known ICE elements.
IP-ARG-1	GUT_GENOME208705	MGYG-HGUT-02478	d__Bacteria;p__Bacteroidota;c__Bacteroidia;o__Bacteroidales;f__Bacteroidaceae;g__Phocaeicola;s__Phocaeicola dorei	United States	GUT_GENOME208705_13	GUT_GENOME208705_01770	cmeA:GUT_GENOME208705_01773;cmeB:GUT_GENOME208705_01774;cmeC:GUT_GENOME208705_01775	B_traP:GUT_GENOME208705_01728;B_traE:GUT_GENOME208705_01733;B_traE:GUT_GENOME208705_01734;B_traF:GUT_GENOME208705_01735;virb4:GUT_GENOME208705_01736;MOBP1:GUT_GENOME208705_01749;B_traJ:GUT_GENOME208705_01759;B_traK:GUT_GENOME208705_01761;B_traM:GUT_GENOME208705_01763;B_traN:GUT_GENOME208705_01764;t4cp2:GUT_GENOME208705_01768
IP-ARG-1	GUT_GENOME208800	MGYG-HGUT-00044	d__Bacteria;p__Bacteroidota;c__Bacteroidia;o__Bacteroidales;f__Tannerellaceae;g__Parabacteroides;s__Parabacteroides merdae	United States	GUT_GENOME208800_72	GUT_GENOME208800_01204	cmeA:GUT_GENOME208800_01207;cmeB:GUT_GENOME208800_01208		ARGs regulated by invertible promoter are located on the edge of contigs and do not have enough genomic context to show the nearby conjugative genes, but the regions still share high identity to known ICE elements.
IP-ARG-1	GUT_GENOME211745	MGYG-HGUT-03681	d__Bacteria;p__Bacteroidota;c__Bacteroidia;o__Bacteroidales;f__Bacteroidaceae;g__Bacteroides;s__Bacteroides stercoris	United States	GUT_GENOME211745_49	GUT_GENOME211745_02188	cmeA:GUT_GENOME211745_02191;cmeB:GUT_GENOME211745_02192;cmeC:GUT_GENOME211745_02193	t4cp2:GUT_GENOME211745_02186;t4cp2:GUT_GENOME211745_02201
IP-ARG-1	GUT_GENOME213570	MGYG-HGUT-02478	d__Bacteria;p__Bacteroidota;c__Bacteroidia;o__Bacteroidales;f__Bacteroidaceae;g__Phocaeicola;s__Phocaeicola dorei	United States	GUT_GENOME213570_49	GUT_GENOME213570_01301	ermG:GUT_GENOME213570_01305	B_traP:GUT_GENOME213570_01276;B_traE:GUT_GENOME213570_01281;B_traE:GUT_GENOME213570_01282;B_traF:GUT_GENOME213570_01283;virb4:GUT_GENOME213570_01284;B_traJ:GUT_GENOME213570_01290;B_traK:GUT_GENOME213570_01292;B_traM:GUT_GENOME213570_01294;B_traN:GUT_GENOME213570_01295;t4cp2:GUT_GENOME213570_01299
IP-ARG-1	GUT_GENOME214528	MGYG-HGUT-01378	d__Bacteria;p__Bacteroidota;c__Bacteroidia;o__Bacteroidales;f__Bacteroidaceae;g__Bacteroides;s__Bacteroides ovatus	United States	GUT_GENOME214528_260	GUT_GENOME214528_01803	cmeA:GUT_GENOME214528_01806;cmeB:GUT_GENOME214528_01807;cmeC:GUT_GENOME214528_01808;mefA:GUT_GENOME214528_01809;msrD:GUT_GENOME214528_01810;ermG:GUT_GENOME214528_01812	B_traP:GUT_GENOME214528_01778;B_traE:GUT_GENOME214528_01783;B_traE:GUT_GENOME214528_01784;B_traF:GUT_GENOME214528_01785;virb4:GUT_GENOME214528_01786;B_traJ:GUT_GENOME214528_01792;B_traK:GUT_GENOME214528_01794;B_traM:GUT_GENOME214528_01796;B_traN:GUT_GENOME214528_01797;t4cp2:GUT_GENOME214528_01801
IP-ARG-1	GUT_GENOME215297	MGYG-HGUT-02478	d__Bacteria;p__Bacteroidota;c__Bacteroidia;o__Bacteroidales;f__Bacteroidaceae;g__Phocaeicola;s__Phocaeicola dorei	United States	GUT_GENOME215297_67	GUT_GENOME215297_01108	ermG:GUT_GENOME215297_01114	B_traE:GUT_GENOME215297_01088;B_traE:GUT_GENOME215297_01089;B_traF:GUT_GENOME215297_01090;virb4:GUT_GENOME215297_01091;B_traJ:GUT_GENOME215297_01097;B_traK:GUT_GENOME215297_01099;B_traM:GUT_GENOME215297_01101;B_traN:GUT_GENOME215297_01102;t4cp2:GUT_GENOME215297_01106
IP-ARG-1	GUT_GENOME215479	MGYG-HGUT-03681	d__Bacteria;p__Bacteroidota;c__Bacteroidia;o__Bacteroidales;f__Bacteroidaceae;g__Bacteroides;s__Bacteroides stercoris	United States	GUT_GENOME215479_77	GUT_GENOME215479_01545	ermG:GUT_GENOME215479_01549	virb4:GUT_GENOME215479_01528;B_traJ:GUT_GENOME215479_01534;B_traK:GUT_GENOME215479_01536;B_traM:GUT_GENOME215479_01538;B_traN:GUT_GENOME215479_01539;t4cp2:GUT_GENOME215479_01543
IP-ARG-1	GUT_GENOME216672	MGYG-HGUT-02478	d__Bacteria;p__Bacteroidota;c__Bacteroidia;o__Bacteroidales;f__Bacteroidaceae;g__Phocaeicola;s__Phocaeicola dorei	United States	GUT_GENOME216672_286	GUT_GENOME216672_03881	ermG:GUT_GENOME216672_03886	B_traJ:GUT_GENOME216672_03870;B_traK:GUT_GENOME216672_03872;B_traM:GUT_GENOME216672_03874;B_traN:GUT_GENOME216672_03875;t4cp2:GUT_GENOME216672_03879
IP-ARG-1	GUT_GENOME216890	MGYG-HGUT-02478	d__Bacteria;p__Bacteroidota;c__Bacteroidia;o__Bacteroidales;f__Bacteroidaceae;g__Phocaeicola;s__Phocaeicola dorei	United States	GUT_GENOME216890_27	GUT_GENOME216890_00523	cmeA:GUT_GENOME216890_00525;cmeB:GUT_GENOME216890_00526;cmeC:GUT_GENOME216890_00527	FATA_cd419a:GUT_GENOME216890_00532;FATA_cd419a:GUT_GENOME216890_00542;FATA_cd419a:GUT_GENOME216890_00545;MOBV:GUT_GENOME216890_00553
IP-ARG-1	GUT_GENOME216891	MGYG-HGUT-02478	d__Bacteria;p__Bacteroidota;c__Bacteroidia;o__Bacteroidales;f__Bacteroidaceae;g__Phocaeicola;s__Phocaeicola dorei	United States	GUT_GENOME216891_84	GUT_GENOME216891_01851	cmeA:GUT_GENOME216891_01853;cmeB:GUT_GENOME216891_01854;cmeC:GUT_GENOME216891_01855	FATA_cd419a:GUT_GENOME216891_01860;FATA_cd419a:GUT_GENOME216891_01869;FATA_cd419a:GUT_GENOME216891_01872;MOBV:GUT_GENOME216891_01880
IP-ARG-1	GUT_GENOME224650	MGYG-HGUT-02478	d__Bacteria;p__Bacteroidota;c__Bacteroidia;o__Bacteroidales;f__Bacteroidaceae;g__Phocaeicola;s__Phocaeicola dorei	Finland	GUT_GENOME224650_221	GUT_GENOME224650_03362	cmeA:GUT_GENOME224650_03364;cmeB:GUT_GENOME224650_03365;cmeC:GUT_GENOME224650_03366	B_traJ:GUT_GENOME224650_03351;B_traK:GUT_GENOME224650_03353;B_traM:GUT_GENOME224650_03355;B_traN:GUT_GENOME224650_03356;t4cp2:GUT_GENOME224650_03360;FATA_cd419a:GUT_GENOME224650_03371;FATA_cd419a:GUT_GENOME224650_03381
IP-ARG-1	GUT_GENOME225061	MGYG-HGUT-02478	d__Bacteria;p__Bacteroidota;c__Bacteroidia;o__Bacteroidales;f__Bacteroidaceae;g__Phocaeicola;s__Phocaeicola dorei	Finland	GUT_GENOME225061_182	GUT_GENOME225061_02909	cmeA:GUT_GENOME225061_02911;cmeB:GUT_GENOME225061_02912;cmeC:GUT_GENOME225061_02913	B_traP:GUT_GENOME225061_02881;B_traE:GUT_GENOME225061_02887;B_traE:GUT_GENOME225061_02888;B_traF:GUT_GENOME225061_02889;virb4:GUT_GENOME225061_02890;virb4:GUT_GENOME225061_02892;B_traJ:GUT_GENOME225061_02898;B_traK:GUT_GENOME225061_02900;B_traM:GUT_GENOME225061_02902;B_traN:GUT_GENOME225061_02903;t4cp2:GUT_GENOME225061_02907;FATA_cd419a:GUT_GENOME225061_02918;FATA_cd419a:GUT_GENOME225061_02928;FA…
IP-ARG-1	GUT_GENOME225450	MGYG-HGUT-02478	d__Bacteria;p__Bacteroidota;c__Bacteroidia;o__Bacteroidales;f__Bacteroidaceae;g__Phocaeicola;s__Phocaeicola dorei	Estonia	GUT_GENOME225450_322	GUT_GENOME225450_03618	cmeA:GUT_GENOME225450_03621;cmeB:GUT_GENOME225450_03622;cmeC:GUT_GENOME225450_03623;ermG:GUT_GENOME225450_03624	B_traJ:GUT_GENOME225450_03607;B_traK:GUT_GENOME225450_03609;B_traM:GUT_GENOME225450_03611;B_traN:GUT_GENOME225450_03612;t4cp2:GUT_GENOME225450_03616
IP-ARG-1	GUT_GENOME225891	MGYG-HGUT-01378	d__Bacteria;p__Bacteroidota;c__Bacteroidia;o__Bacteroidales;f__Bacteroidaceae;g__Bacteroides;s__Bacteroides ovatus	United States	GUT_GENOME225891_119	GUT_GENOME225891_04025	cmeA:GUT_GENOME225891_04028;cmeB:GUT_GENOME225891_04029;cmeC:GUT_GENOME225891_04030	virb4:GUT_GENOME225891_04008;B_traJ:GUT_GENOME225891_04014;B_traK:GUT_GENOME225891_04016;B_traM:GUT_GENOME225891_04018;B_traN:GUT_GENOME225891_04019;t4cp2:GUT_GENOME225891_04023;FATA_cd419a:GUT_GENOME225891_04035;FATA_cd419a:GUT_GENOME225891_04044;FATA_cd419a:GUT_GENOME225891_04047;MOBV:GUT_GENOME225891_04055
IP-ARG-1	GUT_GENOME231486	MGYG-HGUT-01337	d__Bacteria;p__Bacteroidota;c__Bacteroidia;o__Bacteroidales;f__Bacteroidaceae;g__Bacteroides;s__Bacteroides fragilis	United States	GUT_GENOME231486_42	GUT_GENOME231486_03566	cmeA:GUT_GENOME231486_03568;cmeB:GUT_GENOME231486_03569;cmeC:GUT_GENOME231486_03570	B_traP:GUT_GENOME231486_03541;B_traE:GUT_GENOME231486_03546;B_traE:GUT_GENOME231486_03547;B_traF:GUT_GENOME231486_03548;virb4:GUT_GENOME231486_03549;B_traJ:GUT_GENOME231486_03555;B_traK:GUT_GENOME231486_03557;B_traM:GUT_GENOME231486_03559;B_traN:GUT_GENOME231486_03560;t4cp2:GUT_GENOME231486_03564;FATA_cd419a:GUT_GENOME231486_03575;FATA_cd419a:GUT_GENOME231486_03584;FATA_cd419a:GUT_GENOME231486_03…
IP-ARG-1	GUT_GENOME243633	MGYG-HGUT-01346	d__Bacteria;p__Bacteroidota;c__Bacteroidia;o__Bacteroidales;f__Bacteroidaceae;g__Bacteroides;s__Bacteroides uniformis	Canada	GUT_GENOME243633_83	GUT_GENOME243633_01606	ermF:GUT_GENOME243633_01609	t4cp2:GUT_GENOME243633_01604
IP-ARG-1	GUT_GENOME272308	MGYG-HGUT-01346	d__Bacteria;p__Bacteroidota;c__Bacteroidia;o__Bacteroidales;f__Bacteroidaceae;g__Bacteroides;s__Bacteroides uniformis	Israel	GUT_GENOME272308_1	GUT_GENOME272308_00300	cmeA:GUT_GENOME272308_00303;cmeB:GUT_GENOME272308_00304;cmeC:GUT_GENOME272308_00305	FATA_cd419a:GUT_GENOME272308_00023;tcpA:GUT_GENOME272308_00099;MOBV:GUT_GENOME272308_00155;B_traP:GUT_GENOME272308_00156;B_traP:GUT_GENOME272308_00242;B_traE:GUT_GENOME272308_00247;B_traE:GUT_GENOME272308_00248;B_traF:GUT_GENOME272308_00249;virb4:GUT_GENOME272308_00250;MOBP1:GUT_GENOME272308_00268;B_traJ:GUT_GENOME272308_00274;B_traK:GUT_GENOME272308_00276;MOBP1:GUT_GENOME272308_00284;B_traK:GUT_…
IP-ARG-1	GUT_GENOME275511	MGYG-HGUT-01346	d__Bacteria;p__Bacteroidota;c__Bacteroidia;o__Bacteroidales;f__Bacteroidaceae;g__Bacteroides;s__Bacteroides uniformis	Israel	GUT_GENOME275511_65	GUT_GENOME275511_02709	cmeA:GUT_GENOME275511_02712;cmeB:GUT_GENOME275511_02713;cmeC:GUT_GENOME275511_02714	t4cp2:GUT_GENOME275511_02707
IP-ARG-1	GUT_GENOME280519	MGYG-HGUT-01346	d__Bacteria;p__Bacteroidota;c__Bacteroidia;o__Bacteroidales;f__Bacteroidaceae;g__Bacteroides;s__Bacteroides uniformis	Israel	GUT_GENOME280519_1	GUT_GENOME280519_00022	cmeA:GUT_GENOME280519_00025;cmeB:GUT_GENOME280519_00026;cmeC:GUT_GENOME280519_00027	MOBP1:GUT_GENOME280519_00005;B_traJ:GUT_GENOME280519_00011;B_traK:GUT_GENOME280519_00013;B_traM:GUT_GENOME280519_00015;B_traN:GUT_GENOME280519_00016;t4cp2:GUT_GENOME280519_00020;FATA_cd419a:GUT_GENOME280519_00043;FATA_cd419a:GUT_GENOME280519_00052;FATA_cd419a:GUT_GENOME280519_00056;MOBV:GUT_GENOME280519_00065
IP-ARG-1	GUT_GENOME286078	MGYG-HGUT-01346	d__Bacteria;p__Bacteroidota;c__Bacteroidia;o__Bacteroidales;f__Bacteroidaceae;g__Bacteroides;s__Bacteroides uniformis	Germany	GUT_GENOME286078_3	GUT_GENOME286078_00611	cmeA:GUT_GENOME286078_00614;cmeB:GUT_GENOME286078_00615;cmeC:GUT_GENOME286078_00616	B_traP:GUT_GENOME286078_00586;B_traE:GUT_GENOME286078_00591;B_traE:GUT_GENOME286078_00592;B_traF:GUT_GENOME286078_00593;virb4:GUT_GENOME286078_00594;B_traJ:GUT_GENOME286078_00600;B_traK:GUT_GENOME286078_00602;B_traM:GUT_GENOME286078_00604;B_traN:GUT_GENOME286078_00605;t4cp2:GUT_GENOME286078_00609;FATA_cd419a:GUT_GENOME286078_00622;FATA_cd419a:GUT_GENOME286078_00631;FATA_cd419a:GUT_GENOME286078_00…
IP-ARG-1	GUT_GENOME103866	MGYG-HGUT-02478	d__Bacteria;p__Bacteroidota;c__Bacteroidia;o__Bacteroidales;f__Bacteroidaceae;g__Phocaeicola;s__Phocaeicola dorei	Japan	GUT_GENOME103866_74	GUT_GENOME103866_03429	cmeA:GUT_GENOME103866_03432;cmeB:GUT_GENOME103866_03433;cmeC:GUT_GENOME103866_03434	B_traJ:GUT_GENOME103866_03418;B_traK:GUT_GENOME103866_03420;B_traM:GUT_GENOME103866_03422;B_traN:GUT_GENOME103866_03423;t4cp2:GUT_GENOME103866_03427
IP-ARG-1	GUT_GENOME216994	MGYG-HGUT-02478	d__Bacteria;p__Bacteroidota;c__Bacteroidia;o__Bacteroidales;f__Bacteroidaceae;g__Phocaeicola;s__Phocaeicola dorei	United States	GUT_GENOME216994_122	GUT_GENOME216994_02215	ermG:GUT_GENOME216994_02219		ARGs regulated by invertible promoter are located on the edge of contigs and do not have enough genomic context to show the nearby conjugative genes, but the regions still share high identity to known ICE elements.
IP-ARG-1	GUT_GENOME096064	MGYG-HGUT-00196	d__Bacteria;p__Bacteroidota;c__Bacteroidia;o__Bacteroidales;f__Bacteroidaceae;g__Bacteroides;s__Bacteroides thetaiotaomicron	NA	GUT_GENOME096064_13	GUT_GENOME096064_04249	ermG:GUT_GENOME096064_04242;msrD:GUT_GENOME096064_04245;mefA:GUT_GENOME096064_04246	B_traQ:GUT_GENOME096064_03856;B_traP:GUT_GENOME096064_03857;B_traO:GUT_GENOME096064_03858;B_traN:GUT_GENOME096064_03859;B_traM:GUT_GENOME096064_03860;B_traL:GUT_GENOME096064_03861;B_traK:GUT_GENOME096064_03862;B_traJ:GUT_GENOME096064_03863;B_traI:GUT_GENOME096064_03864;virb4:GUT_GENOME096064_03866;B_traE:GUT_GENOME096064_03867;virb4:GUT_GENOME096064_03871;MOBP1:GUT_GENOME096064_03884;t4cp2:GUT_GE…
IP-ARG-1	GUT_GENOME096232	MGYG-HGUT-00215	d__Bacteria;p__Bacteroidota;c__Bacteroidia;o__Bacteroidales;f__Bacteroidaceae;g__Prevotella;s__Prevotella stercorea	NA	GUT_GENOME096232_46	GUT_GENOME096232_00444	ermG:GUT_GENOME096232_00442	MOBV:GUT_GENOME096232_00404;FATA_cd419a:GUT_GENOME096232_00413;FATA_cd419a:GUT_GENOME096232_00417;FATA_cd419a:GUT_GENOME096232_00426;t4cp2:GUT_GENOME096232_00446;B_traN:GUT_GENOME096232_00450;B_traM:GUT_GENOME096232_00451;B_traK:GUT_GENOME096232_00453;B_traJ:GUT_GENOME096232_00455;virb4:GUT_GENOME096232_00461;virb4:GUT_GENOME096232_00463;B_traF:GUT_GENOME096232_00464;B_traE:GUT_GENOME096232_00465…
IP-ARG-1	GUT_GENOME140086	MGYG-HGUT-01337	d__Bacteria;p__Bacteroidota;c__Bacteroidia;o__Bacteroidales;f__Bacteroidaceae;g__Bacteroides;s__Bacteroides fragilis	China	GUT_GENOME140086_1	GUT_GENOME140086_00644	ermG:GUT_GENOME140086_00638;cmeC:GUT_GENOME140086_00639;cmeB:GUT_GENOME140086_00640;cmeA:GUT_GENOME140086_00641	FATA_cd419a:GUT_GENOME140086_00355;t4cp2:GUT_GENOME140086_00465;MOBP1:GUT_GENOME140086_00466;B_traE:GUT_GENOME140086_00471;B_traF:GUT_GENOME140086_00472;virb4:GUT_GENOME140086_00473;B_traI:GUT_GENOME140086_00474;B_traJ:GUT_GENOME140086_00475;B_traK:GUT_GENOME140086_00476;B_traL:GUT_GENOME140086_00477;B_traM:GUT_GENOME140086_00478;B_traN:GUT_GENOME140086_00479;B_traO:GUT_GENOME140086_00480;B_traQ:…
IP-ARG-1	GUT_GENOME239656	MGYG-HGUT-03681	d__Bacteria;p__Bacteroidota;c__Bacteroidia;o__Bacteroidales;f__Bacteroidaceae;g__Bacteroides;s__Bacteroides stercoris	China	GUT_GENOME239656_10	GUT_GENOME239656_01805	ermG:GUT_GENOME239656_01799;cmeC:GUT_GENOME239656_01800;cmeB:GUT_GENOME239656_01801;cmeA:GUT_GENOME239656_01802		ARGs regulated by invertible promoter are located on the edge of contigs and do not have enough genomic context to show the nearby conjugative genes, but the regions still share high identity to known ICE elements.
IP-ARG-1	GUT_GENOME047449	MGYG-HGUT-01346	d__Bacteria;p__Bacteroidota;c__Bacteroidia;o__Bacteroidales;f__Bacteroidaceae;g__Bacteroides;s__Bacteroides uniformis	Germany	GUT_GENOME047449_16	GUT_GENOME047449_01387	ermG:GUT_GENOME047449_01386	t4cp2:GUT_GENOME047449_01389;B_traN:GUT_GENOME047449_01393;B_traM:GUT_GENOME047449_01394;B_traK:GUT_GENOME047449_01396;B_traJ:GUT_GENOME047449_01398;virb4:GUT_GENOME047449_01404;B_traF:GUT_GENOME047449_01405;B_traE:GUT_GENOME047449_01406;B_traE:GUT_GENOME047449_01407;B_traP:GUT_GENOME047449_01412
IP-ARG-1	GUT_GENOME142584	MGYG-HGUT-01378	d__Bacteria;p__Bacteroidota;c__Bacteroidia;o__Bacteroidales;f__Bacteroidaceae;g__Bacteroides;s__Bacteroides ovatus	NA	GUT_GENOME142584_1	GUT_GENOME142584_00006	ermG:GUT_GENOME142584_00005	t4cp2:GUT_GENOME142584_00008;B_traN:GUT_GENOME142584_00012;B_traM:GUT_GENOME142584_00013;B_traK:GUT_GENOME142584_00015;B_traJ:GUT_GENOME142584_00017
IP-ARG-1	GUT_GENOME100261	MGYG-HGUT-01346	d__Bacteria;p__Bacteroidota;c__Bacteroidia;o__Bacteroidales;f__Bacteroidaceae;g__Bacteroides;s__Bacteroides uniformis	China	GUT_GENOME100261_21	GUT_GENOME100261_02085	cmeB:GUT_GENOME100261_02082;cmeA:GUT_GENOME100261_02083	t4cp2:GUT_GENOME100261_02087;B_traN:GUT_GENOME100261_02091;B_traM:GUT_GENOME100261_02092;B_traK:GUT_GENOME100261_02094;B_traJ:GUT_GENOME100261_02096;virb4:GUT_GENOME100261_02102;B_traF:GUT_GENOME100261_02103;B_traE:GUT_GENOME100261_02104;B_traE:GUT_GENOME100261_02105;B_traP:GUT_GENOME100261_02110
IP-ARG-1	GUT_GENOME222868	MGYG-HGUT-01346	d__Bacteria;p__Bacteroidota;c__Bacteroidia;o__Bacteroidales;f__Bacteroidaceae;g__Bacteroides;s__Bacteroides uniformis	Estonia	GUT_GENOME222868_88	GUT_GENOME222868_01349	ermG:GUT_GENOME222868_01348	MOBV:GUT_GENOME222868_01307;FATA_cd419a:GUT_GENOME222868_01316;FATA_cd419a:GUT_GENOME222868_01320;FATA_cd419a:GUT_GENOME222868_01330;B_traP:GUT_GENOME222868_01339;t4cp2:GUT_GENOME222868_01351;B_traN:GUT_GENOME222868_01355;B_traM:GUT_GENOME222868_01356;B_traK:GUT_GENOME222868_01358;B_traJ:GUT_GENOME222868_01360;virb4:GUT_GENOME222868_01366;MOBP1:GUT_GENOME222868_01373;virb4:GUT_GENOME222868_01379;…
IP-ARG-1	GUT_GENOME000240	MGYG-HGUT-00196	d__Bacteria;p__Bacteroidota;c__Bacteroidia;o__Bacteroidales;f__Bacteroidaceae;g__Bacteroides;s__Bacteroides thetaiotaomicron	United Kingdom	GUT_GENOME000240_1	GUT_GENOME000240_00359	mefA:GUT_GENOME000240_00354;cmeC:GUT_GENOME000240_00355;cmeB:GUT_GENOME000240_00356;cmeA:GUT_GENOME000240_00357	MOBP1:GUT_GENOME000240_00095;B_traE:GUT_GENOME000240_00102;virb4:GUT_GENOME000240_00104;B_traJ:GUT_GENOME000240_00108;B_traK:GUT_GENOME000240_00109;B_traM:GUT_GENOME000240_00111;B_traN:GUT_GENOME000240_00112;t4cp2:GUT_GENOME000240_00114;MOBF:GUT_GENOME000240_00161;MOBF:GUT_GENOME000240_00236;MOBV:GUT_GENOME000240_00322;FATA_cd419a:GUT_GENOME000240_00330;FATA_cd419a:GUT_GENOME000240_00333;FATA_cd4…
IP-ARG-1	GUT_GENOME000241	MGYG-HGUT-02455	d__Bacteria;p__Bacteroidota;c__Bacteroidia;o__Bacteroidales;f__Bacteroidaceae;g__Bacteroides;s__Bacteroides cellulosilyticus	United Kingdom	GUT_GENOME000241_19	GUT_GENOME000241_03946	mefA:GUT_GENOME000241_03941;cmeC:GUT_GENOME000241_03942;cmeB:GUT_GENOME000241_03943;cmeA:GUT_GENOME000241_03944	MOBV:GUT_GENOME000241_03909;FATA_cd419a:GUT_GENOME000241_03917;FATA_cd419a:GUT_GENOME000241_03920;FATA_cd419a:GUT_GENOME000241_03929;t4cp2:GUT_GENOME000241_03948;B_traN:GUT_GENOME000241_03952;B_traM:GUT_GENOME000241_03953;B_traK:GUT_GENOME000241_03955;B_traJ:GUT_GENOME000241_03957;virb4:GUT_GENOME000241_03963;B_traF:GUT_GENOME000241_03964;B_traE:GUT_GENOME000241_03965;B_traE:GUT_GENOME000241_0396…
IP-ARG-1	GUT_GENOME001272	MGYG-HGUT-01346	d__Bacteria;p__Bacteroidota;c__Bacteroidia;o__Bacteroidales;f__Bacteroidaceae;g__Bacteroides;s__Bacteroides uniformis	China	GUT_GENOME001272_16	GUT_GENOME001272_02627	ermG:GUT_GENOME001272_02618;cmeC:GUT_GENOME001272_02620;cmeB:GUT_GENOME001272_02621;cmeB:GUT_GENOME001272_02622;cmeA:GUT_GENOME001272_02623	MOBV:GUT_GENOME001272_02575;FATA_cd419a:GUT_GENOME001272_02586;FATA_cd419a:GUT_GENOME001272_02591;FATA_cd419a:GUT_GENOME001272_02600;t4cp2:GUT_GENOME001272_02629;B_traN:GUT_GENOME001272_02634;B_traM:GUT_GENOME001272_02635;B_traK:GUT_GENOME001272_02637;B_traJ:GUT_GENOME001272_02639;virb4:GUT_GENOME001272_02646;B_traF:GUT_GENOME001272_02647;B_traE:GUT_GENOME001272_02648;B_traE:GUT_GENOME001272_0264…
IP-ARG-1	GUT_GENOME001290	MGYG-HGUT-00196	d__Bacteria;p__Bacteroidota;c__Bacteroidia;o__Bacteroidales;f__Bacteroidaceae;g__Bacteroides;s__Bacteroides thetaiotaomicron	China	GUT_GENOME001290_32	GUT_GENOME001290_02713	cmeC:GUT_GENOME001290_02705;cmeB:GUT_GENOME001290_02706;cmeB:GUT_GENOME001290_02707	t4cp2:GUT_GENOME001290_02715;B_traN:GUT_GENOME001290_02719;B_traM:GUT_GENOME001290_02720;B_traK:GUT_GENOME001290_02722;B_traJ:GUT_GENOME001290_02724;virb4:GUT_GENOME001290_02732;B_traF:GUT_GENOME001290_02733;B_traE:GUT_GENOME001290_02734;B_traE:GUT_GENOME001290_02735;B_traP:GUT_GENOME001290_02741
IP-ARG-1	GUT_GENOME001628	MGYG-HGUT-01346	d__Bacteria;p__Bacteroidota;c__Bacteroidia;o__Bacteroidales;f__Bacteroidaceae;g__Bacteroides;s__Bacteroides uniformis	China	GUT_GENOME001628_13	GUT_GENOME001628_02800	cmeC:GUT_GENOME001628_02796;cmeB:GUT_GENOME001628_02797;cmeA:GUT_GENOME001628_02798	MOBV:GUT_GENOME001628_02768;FATA_cd419a:GUT_GENOME001628_02777;FATA_cd419a:GUT_GENOME001628_02781;FATA_cd419a:GUT_GENOME001628_02791;t4cp2:GUT_GENOME001628_02802;B_traN:GUT_GENOME001628_02806;B_traM:GUT_GENOME001628_02807;B_traK:GUT_GENOME001628_02809;B_traJ:GUT_GENOME001628_02811;virb4:GUT_GENOME001628_02817;B_traF:GUT_GENOME001628_02818;B_traE:GUT_GENOME001628_02819;B_traE:GUT_GENOME001628_0282…
IP-ARG-1	GUT_GENOME001652	MGYG-HGUT-01346	d__Bacteria;p__Bacteroidota;c__Bacteroidia;o__Bacteroidales;f__Bacteroidaceae;g__Bacteroides;s__Bacteroides uniformis	China	GUT_GENOME001652_1	GUT_GENOME001652_00351	cmeC:GUT_GENOME001652_00346;cmeB:GUT_GENOME001652_00347;cmeA:GUT_GENOME001652_00348	FATA_cd419a:GUT_GENOME001652_00047;FATA_cd419a:GUT_GENOME001652_00073;MOBF:GUT_GENOME001652_00249;virb4:GUT_GENOME001652_00266;MOBP1:GUT_GENOME001652_00271;MOBV:GUT_GENOME001652_00307;FATA_cd419a:GUT_GENOME001652_00316;FATA_cd419a:GUT_GENOME001652_00320;FATA_cd419a:GUT_GENOME001652_00330;t4cp2:GUT_GENOME001652_00353;B_traN:GUT_GENOME001652_00357
IP-ARG-1	GUT_GENOME009638	MGYG-HGUT-01346	d__Bacteria;p__Bacteroidota;c__Bacteroidia;o__Bacteroidales;f__Bacteroidaceae;g__Bacteroides;s__Bacteroides uniformis	Sweden	GUT_GENOME009638_66	GUT_GENOME009638_02514	cmeB:GUT_GENOME009638_02509;cmeA:GUT_GENOME009638_02510;mefA:GUT_GENOME009638_02511		ARGs regulated by invertible promoter are located on the edge of contigs and do not have enough genomic context to show the nearby conjugative genes, but the regions still share high identity to known ICE elements.
IP-ARG-1	GUT_GENOME019603	MGYG-HGUT-02438	d__Bacteria;p__Bacteroidota;c__Bacteroidia;o__Bacteroidales;f__Tannerellaceae;g__Parabacteroides;s__Parabacteroides distasonis	Germany	GUT_GENOME019603_2	GUT_GENOME019603_00255	ermG:GUT_GENOME019603_00248	t4cp2:GUT_GENOME019603_00257;B_traN:GUT_GENOME019603_00261;B_traM:GUT_GENOME019603_00262;B_traK:GUT_GENOME019603_00264;MOBP1:GUT_GENOME019603_00277;B_traJ:GUT_GENOME019603_00281;virb4:GUT_GENOME019603_00287;virb4:GUT_GENOME019603_00289;B_traF:GUT_GENOME019603_00290;B_traE:GUT_GENOME019603_00291;B_traE:GUT_GENOME019603_00292;B_traP:GUT_GENOME019603_00297;MOBF:GUT_GENOME019603_00361;F_traF:GUT_GENO…
IP-ARG-1	GUT_GENOME019729	MGYG-HGUT-01346	d__Bacteria;p__Bacteroidota;c__Bacteroidia;o__Bacteroidales;f__Bacteroidaceae;g__Bacteroides;s__Bacteroides uniformis	Germany	GUT_GENOME019729_36	GUT_GENOME019729_01930	cmeC:GUT_GENOME019729_01925;cmeB:GUT_GENOME019729_01926;cmeA:GUT_GENOME019729_01927	t4cp2:GUT_GENOME019729_01932;B_traN:GUT_GENOME019729_01936;B_traM:GUT_GENOME019729_01937;B_traK:GUT_GENOME019729_01939;B_traJ:GUT_GENOME019729_01941;virb4:GUT_GENOME019729_01947;B_traF:GUT_GENOME019729_01948;B_traE:GUT_GENOME019729_01949;B_traE:GUT_GENOME019729_01950;B_traP:GUT_GENOME019729_01955
IP-ARG-1	GUT_GENOME025083	MGYG-HGUT-01346	d__Bacteria;p__Bacteroidota;c__Bacteroidia;o__Bacteroidales;f__Bacteroidaceae;g__Bacteroides;s__Bacteroides uniformis	Kazakhstan	GUT_GENOME025083_15	GUT_GENOME025083_02292	ermG:GUT_GENOME025083_02288	t4cp2:GUT_GENOME025083_02294;B_traN:GUT_GENOME025083_02298;B_traM:GUT_GENOME025083_02299;B_traK:GUT_GENOME025083_02301;B_traJ:GUT_GENOME025083_02303;virb4:GUT_GENOME025083_02309;B_traF:GUT_GENOME025083_02310;B_traE:GUT_GENOME025083_02311;B_traE:GUT_GENOME025083_02312;B_traP:GUT_GENOME025083_02317
IP-ARG-1	GUT_GENOME028443	MGYG-HGUT-02478	d__Bacteria;p__Bacteroidota;c__Bacteroidia;o__Bacteroidales;f__Bacteroidaceae;g__Phocaeicola;s__Phocaeicola dorei	Denmark	GUT_GENOME028443_40	GUT_GENOME028443_01113	ermG:GUT_GENOME028443_01106;cmeC:GUT_GENOME028443_01107;cmeB:GUT_GENOME028443_01108;cmeA:GUT_GENOME028443_01109;mefA:GUT_GENOME028443_01110	B_traP:GUT_GENOME028443_01096;t4cp2:GUT_GENOME028443_01115
IP-ARG-1	GUT_GENOME033518	MGYG-HGUT-03681	d__Bacteria;p__Bacteroidota;c__Bacteroidia;o__Bacteroidales;f__Bacteroidaceae;g__Bacteroides;s__Bacteroides stercoris	China	GUT_GENOME033518_13	GUT_GENOME033518_00700	cmeC:GUT_GENOME033518_00695;cmeB:GUT_GENOME033518_00696;cmeA:GUT_GENOME033518_00697	t4cp2:GUT_GENOME033518_00702;B_traN:GUT_GENOME033518_00706;B_traM:GUT_GENOME033518_00707;B_traK:GUT_GENOME033518_00709;B_traJ:GUT_GENOME033518_00711;virb4:GUT_GENOME033518_00717
IP-ARG-1	GUT_GENOME044140	MGYG-HGUT-01770	d__Bacteria;p__Bacteroidota;c__Bacteroidia;o__Bacteroidales;f__Bacteroidaceae;g__Prevotella;s__Prevotella sp900313215	Denmark	GUT_GENOME044140_8	GUT_GENOME044140_00462	ermG:GUT_GENOME044140_00456;cmeC:GUT_GENOME044140_00457;cmeB:GUT_GENOME044140_00458;cmeA:GUT_GENOME044140_00459	B_traP:GUT_GENOME044140_00447;t4cp2:GUT_GENOME044140_00464;B_traN:GUT_GENOME044140_00468;B_traM:GUT_GENOME044140_00469;B_traK:GUT_GENOME044140_00471;B_traJ:GUT_GENOME044140_00473;MOBP1:GUT_GENOME044140_00488;virb4:GUT_GENOME044140_00499
IP-ARG-1	GUT_GENOME044400	MGYG-HGUT-02438	d__Bacteria;p__Bacteroidota;c__Bacteroidia;o__Bacteroidales;f__Tannerellaceae;g__Parabacteroides;s__Parabacteroides distasonis	Denmark	GUT_GENOME044400_3	GUT_GENOME044400_00166	ermF:GUT_GENOME044400_00160;cmeC:GUT_GENOME044400_00161;cmeB:GUT_GENOME044400_00162;cmeA:GUT_GENOME044400_00163	t4cp2:GUT_GENOME044400_00168;B_traN:GUT_GENOME044400_00172;B_traM:GUT_GENOME044400_00173;B_traK:GUT_GENOME044400_00175;B_traJ:GUT_GENOME044400_00177;virb4:GUT_GENOME044400_00183;virb4:GUT_GENOME044400_00194;B_traF:GUT_GENOME044400_00195;B_traE:GUT_GENOME044400_00196;B_traE:GUT_GENOME044400_00197;B_traP:GUT_GENOME044400_00202
IP-ARG-1	GUT_GENOME053454	MGYG-HGUT-02478	d__Bacteria;p__Bacteroidota;c__Bacteroidia;o__Bacteroidales;f__Bacteroidaceae;g__Phocaeicola;s__Phocaeicola dorei	Spain	GUT_GENOME053454_144	GUT_GENOME053454_03379	ermG:GUT_GENOME053454_03376	t4cp2:GUT_GENOME053454_03381
IP-ARG-1	GUT_GENOME055008	MGYG-HGUT-01346	d__Bacteria;p__Bacteroidota;c__Bacteroidia;o__Bacteroidales;f__Bacteroidaceae;g__Bacteroides;s__Bacteroides uniformis	Denmark	GUT_GENOME055008_14	GUT_GENOME055008_01820	ermG:GUT_GENOME055008_01814;cmeC:GUT_GENOME055008_01815;cmeB:GUT_GENOME055008_01816;cmeA:GUT_GENOME055008_01817	t4cp2:GUT_GENOME055008_01822;B_traN:GUT_GENOME055008_01826;B_traM:GUT_GENOME055008_01827;B_traK:GUT_GENOME055008_01829;B_traJ:GUT_GENOME055008_01831;virb4:GUT_GENOME055008_01837;B_traF:GUT_GENOME055008_01838;B_traE:GUT_GENOME055008_01839;B_traE:GUT_GENOME055008_01840;B_traP:GUT_GENOME055008_01845
IP-ARG-1	GUT_GENOME057508	MGYG-HGUT-02478	d__Bacteria;p__Bacteroidota;c__Bacteroidia;o__Bacteroidales;f__Bacteroidaceae;g__Phocaeicola;s__Phocaeicola dorei	Spain	GUT_GENOME057508_7	GUT_GENOME057508_01037	ermG:GUT_GENOME057508_01034	FATA_cd419a:GUT_GENOME057508_00962;MOBF:GUT_GENOME057508_00964;MOBV:GUT_GENOME057508_01001;FATA_cd419a:GUT_GENOME057508_01009;FATA_cd419a:GUT_GENOME057508_01012;FATA_cd419a:GUT_GENOME057508_01021;t4cp2:GUT_GENOME057508_01039;B_traN:GUT_GENOME057508_01043;B_traM:GUT_GENOME057508_01044;B_traK:GUT_GENOME057508_01046;B_traJ:GUT_GENOME057508_01048;virb4:GUT_GENOME057508_01054;B_traF:GUT_GENOME057508_0…
IP-ARG-1	GUT_GENOME061133	MGYG-HGUT-02478	d__Bacteria;p__Bacteroidota;c__Bacteroidia;o__Bacteroidales;f__Bacteroidaceae;g__Phocaeicola;s__Phocaeicola dorei	Denmark	GUT_GENOME061133_2	GUT_GENOME061133_00370	ermG:GUT_GENOME061133_00366	virb4:GUT_GENOME061133_00265;MOBV:GUT_GENOME061133_00335;FATA_cd419a:GUT_GENOME061133_00343;FATA_cd419a:GUT_GENOME061133_00346;FATA_cd419a:GUT_GENOME061133_00356;t4cp2:GUT_GENOME061133_00372;B_traN:GUT_GENOME061133_00376;B_traM:GUT_GENOME061133_00377;B_traK:GUT_GENOME061133_00379;B_traJ:GUT_GENOME061133_00381;virb4:GUT_GENOME061133_00387;B_traF:GUT_GENOME061133_00388
IP-ARG-1	GUT_GENOME073832	MGYG-HGUT-01097	d__Bacteria;p__Bacteroidota;c__Bacteroidia;o__Bacteroidales;f__Bacteroidaceae;g__Prevotella;s__Prevotella sp000834015	Spain	GUT_GENOME073832_219	GUT_GENOME073832_02992	cmeC:GUT_GENOME073832_02987;cmeB:GUT_GENOME073832_02988;cmeA:GUT_GENOME073832_02989	t4cp2:GUT_GENOME073832_02994;B_traN:GUT_GENOME073832_02998;B_traM:GUT_GENOME073832_02999;B_traK:GUT_GENOME073832_03001;B_traJ:GUT_GENOME073832_03003;virb4:GUT_GENOME073832_03009;B_traF:GUT_GENOME073832_03010;B_traE:GUT_GENOME073832_03011;B_traE:GUT_GENOME073832_03012;B_traP:GUT_GENOME073832_03017
IP-ARG-1	GUT_GENOME080845	MGYG-HGUT-01097	d__Bacteria;p__Bacteroidota;c__Bacteroidia;o__Bacteroidales;f__Bacteroidaceae;g__Prevotella;s__Prevotella sp000834015	China	GUT_GENOME080845_38	GUT_GENOME080845_00734	cmeC:GUT_GENOME080845_00730;cmeB:GUT_GENOME080845_00731;cmeA:GUT_GENOME080845_00732	t4cp2:GUT_GENOME080845_00736;B_traN:GUT_GENOME080845_00740;B_traM:GUT_GENOME080845_00741;B_traK:GUT_GENOME080845_00743;B_traJ:GUT_GENOME080845_00745;virb4:GUT_GENOME080845_00751
IP-ARG-1	GUT_GENOME082962	MGYG-HGUT-00215	d__Bacteria;p__Bacteroidota;c__Bacteroidia;o__Bacteroidales;f__Bacteroidaceae;g__Prevotella;s__Prevotella stercorea	China	GUT_GENOME082962_8	GUT_GENOME082962_00243	cmeC:GUT_GENOME082962_00239;cmeB:GUT_GENOME082962_00240;cmeA:GUT_GENOME082962_00241	t4cp2:GUT_GENOME082962_00245;B_traN:GUT_GENOME082962_00249;B_traM:GUT_GENOME082962_00250;B_traK:GUT_GENOME082962_00252;B_traJ:GUT_GENOME082962_00254
IP-ARG-1	GUT_GENOME083641	MGYG-HGUT-01097	d__Bacteria;p__Bacteroidota;c__Bacteroidia;o__Bacteroidales;f__Bacteroidaceae;g__Prevotella;s__Prevotella sp000834015	China	GUT_GENOME083641_34	GUT_GENOME083641_00982	cmeC:GUT_GENOME083641_00978;cmeB:GUT_GENOME083641_00979;cmeA:GUT_GENOME083641_00980	MOBP1:GUT_GENOME083641_00915;MOBV:GUT_GENOME083641_00951;FATA_cd419a:GUT_GENOME083641_00960;FATA_cd419a:GUT_GENOME083641_00964;FATA_cd419a:GUT_GENOME083641_00973;t4cp2:GUT_GENOME083641_00984;B_traN:GUT_GENOME083641_00988;B_traM:GUT_GENOME083641_00989;B_traK:GUT_GENOME083641_00991;B_traJ:GUT_GENOME083641_00993;virb4:GUT_GENOME083641_00999
IP-ARG-1	GUT_GENOME084604	MGYG-HGUT-01346	d__Bacteria;p__Bacteroidota;c__Bacteroidia;o__Bacteroidales;f__Bacteroidaceae;g__Bacteroides;s__Bacteroides uniformis	China	GUT_GENOME084604_271	GUT_GENOME084604_03592	cmeC:GUT_GENOME084604_03587;cmeB:GUT_GENOME084604_03588;cmeA:GUT_GENOME084604_03589	t4cp2:GUT_GENOME084604_03594;B_traN:GUT_GENOME084604_03598;B_traM:GUT_GENOME084604_03599;B_traK:GUT_GENOME084604_03601;B_traJ:GUT_GENOME084604_03603;virb4:GUT_GENOME084604_03609;B_traF:GUT_GENOME084604_03610;B_traE:GUT_GENOME084604_03611;B_traE:GUT_GENOME084604_03612;B_traP:GUT_GENOME084604_03617
IP-ARG-1	GUT_GENOME096133	MGYG-HGUT-02470	d__Bacteria;p__Bacteroidota;c__Bacteroidia;o__Bacteroidales;f__Bacteroidaceae;g__Bacteroides;s__Bacteroides intestinalis	NA	GUT_GENOME096133_1	GUT_GENOME096133_01255	ermG:GUT_GENOME096133_01253	t4cp2:GUT_GENOME096133_00098;MOBP1:GUT_GENOME096133_00099;B_traE:GUT_GENOME096133_00105;B_traF:GUT_GENOME096133_00106;virb4:GUT_GENOME096133_00107;virb4:GUT_GENOME096133_00109;B_traH:GUT_GENOME096133_00110;B_traI:GUT_GENOME096133_00111;B_traJ:GUT_GENOME096133_00112;B_traK:GUT_GENOME096133_00113;B_traL:GUT_GENOME096133_00114;B_traM:GUT_GENOME096133_00115;B_traN:GUT_GENOME096133_00116;B_traO:GUT_GE…
IP-ARG-1	GUT_GENOME096161	MGYG-HGUT-01346	d__Bacteria;p__Bacteroidota;c__Bacteroidia;o__Bacteroidales;f__Bacteroidaceae;g__Bacteroides;s__Bacteroides uniformis	NA	GUT_GENOME096161_6	GUT_GENOME096161_02938	cmeC:GUT_GENOME096161_02933;cmeB:GUT_GENOME096161_02934;cmeA:GUT_GENOME096161_02935	FATA_cd419a:GUT_GENOME096161_02616;FATA_cd419a:GUT_GENOME096161_02662;B_traP:GUT_GENOME096161_02789;MOBV:GUT_GENOME096161_02790;MOBV:GUT_GENOME096161_02791;B_traP:GUT_GENOME096161_02810;MOBV:GUT_GENOME096161_02867;MOBP1:GUT_GENOME096161_02880;FATA_cd419a:GUT_GENOME096161_02900;FATA_cd419a:GUT_GENOME096161_02904;FATA_cd419a:GUT_GENOME096161_02914
IP-ARG-1	GUT_GENOME101333	MGYG-HGUT-01346	d__Bacteria;p__Bacteroidota;c__Bacteroidia;o__Bacteroidales;f__Bacteroidaceae;g__Bacteroides;s__Bacteroides uniformis	United States	GUT_GENOME101333_134	GUT_GENOME101333_02280	cmeB:GUT_GENOME101333_02276;cmeA:GUT_GENOME101333_02277	t4cp2:GUT_GENOME101333_02282
IP-ARG-1	GUT_GENOME101813	MGYG-HGUT-01346	d__Bacteria;p__Bacteroidota;c__Bacteroidia;o__Bacteroidales;f__Bacteroidaceae;g__Bacteroides;s__Bacteroides uniformis	United States	GUT_GENOME101813_5	GUT_GENOME101813_00625	cmeC:GUT_GENOME101813_00620;cmeB:GUT_GENOME101813_00621;cmeA:GUT_GENOME101813_00622	t4cp2:GUT_GENOME101813_00627;B_traN:GUT_GENOME101813_00631;B_traM:GUT_GENOME101813_00632;B_traK:GUT_GENOME101813_00634;B_traJ:GUT_GENOME101813_00636;virb4:GUT_GENOME101813_00642;B_traF:GUT_GENOME101813_00643;B_traE:GUT_GENOME101813_00644;B_traE:GUT_GENOME101813_00645;B_traP:GUT_GENOME101813_00650
IP-ARG-1	GUT_GENOME102269	MGYG-HGUT-02478	d__Bacteria;p__Bacteroidota;c__Bacteroidia;o__Bacteroidales;f__Bacteroidaceae;g__Phocaeicola;s__Phocaeicola dorei	United States	GUT_GENOME102269_1	GUT_GENOME102269_00014	ermG:GUT_GENOME102269_00009	t4cp2:GUT_GENOME102269_00016;B_traN:GUT_GENOME102269_00020;B_traM:GUT_GENOME102269_00021;B_traK:GUT_GENOME102269_00023;B_traJ:GUT_GENOME102269_00025;virb4:GUT_GENOME102269_00031;B_traF:GUT_GENOME102269_00032;B_traE:GUT_GENOME102269_00033;B_traE:GUT_GENOME102269_00034;B_traP:GUT_GENOME102269_00039;MOBV:GUT_GENOME102269_00076
IP-ARG-1	GUT_GENOME114728	MGYG-HGUT-01346	d__Bacteria;p__Bacteroidota;c__Bacteroidia;o__Bacteroidales;f__Bacteroidaceae;g__Bacteroides;s__Bacteroides uniformis	Denmark	GUT_GENOME114728_1	GUT_GENOME114728_00079	ermG:GUT_GENOME114728_00077	MOBV:GUT_GENOME114728_00036;FATA_cd419a:GUT_GENOME114728_00045;FATA_cd419a:GUT_GENOME114728_00049;FATA_cd419a:GUT_GENOME114728_00059;B_traP:GUT_GENOME114728_00068
IP-ARG-1	GUT_GENOME115507	MGYG-HGUT-01346	d__Bacteria;p__Bacteroidota;c__Bacteroidia;o__Bacteroidales;f__Bacteroidaceae;g__Bacteroides;s__Bacteroides uniformis	Denmark	GUT_GENOME115507_24	GUT_GENOME115507_01502	cmeC:GUT_GENOME115507_01496;cmeB:GUT_GENOME115507_01497;cmeA:GUT_GENOME115507_01498;mefA:GUT_GENOME115507_01499	t4cp2:GUT_GENOME115507_01504;B_traN:GUT_GENOME115507_01508;B_traM:GUT_GENOME115507_01509;B_traK:GUT_GENOME115507_01511;B_traJ:GUT_GENOME115507_01513;virb4:GUT_GENOME115507_01519;B_traF:GUT_GENOME115507_01520;B_traE:GUT_GENOME115507_01521;B_traE:GUT_GENOME115507_01522;B_traP:GUT_GENOME115507_01527
IP-ARG-1	GUT_GENOME130286	MGYG-HGUT-01346	d__Bacteria;p__Bacteroidota;c__Bacteroidia;o__Bacteroidales;f__Bacteroidaceae;g__Bacteroides;s__Bacteroides uniformis	United States	GUT_GENOME130286_13	GUT_GENOME130286_01715	cmeC:GUT_GENOME130286_01710;cmeB:GUT_GENOME130286_01711;cmeA:GUT_GENOME130286_01712	t4cp2:GUT_GENOME130286_01717;B_traN:GUT_GENOME130286_01721;B_traM:GUT_GENOME130286_01722;B_traK:GUT_GENOME130286_01724;B_traJ:GUT_GENOME130286_01726;virb4:GUT_GENOME130286_01732;B_traF:GUT_GENOME130286_01733;B_traE:GUT_GENOME130286_01734;B_traE:GUT_GENOME130286_01735;B_traP:GUT_GENOME130286_01740
IP-ARG-1	GUT_GENOME130996	MGYG-HGUT-02293	d__Bacteria;p__Bacteroidota;c__Bacteroidia;o__Bacteroidales;f__Bacteroidaceae;g__Prevotella;s__Prevotella copri	United States	GUT_GENOME130996_32	GUT_GENOME130996_00765	ermG:GUT_GENOME130996_00764	t4cp2:GUT_GENOME130996_00767;B_traN:GUT_GENOME130996_00771;B_traM:GUT_GENOME130996_00772;B_traK:GUT_GENOME130996_00774
IP-ARG-1	GUT_GENOME131808	MGYG-HGUT-01346	d__Bacteria;p__Bacteroidota;c__Bacteroidia;o__Bacteroidales;f__Bacteroidaceae;g__Bacteroides;s__Bacteroides uniformis	Germany	GUT_GENOME131808_15	GUT_GENOME131808_02061	cmeC:GUT_GENOME131808_02056;cmeB:GUT_GENOME131808_02057;cmeA:GUT_GENOME131808_02058	t4cp2:GUT_GENOME131808_02063;B_traN:GUT_GENOME131808_02067;B_traM:GUT_GENOME131808_02068;B_traK:GUT_GENOME131808_02070;B_traJ:GUT_GENOME131808_02072;MOBP1:GUT_GENOME131808_02084;virb4:GUT_GENOME131808_02095;virb4:GUT_GENOME131808_02097;B_traF:GUT_GENOME131808_02098;B_traE:GUT_GENOME131808_02099;B_traE:GUT_GENOME131808_02100;B_traP:GUT_GENOME131808_02105
IP-ARG-1	GUT_GENOME131809	MGYG-HGUT-01346	d__Bacteria;p__Bacteroidota;c__Bacteroidia;o__Bacteroidales;f__Bacteroidaceae;g__Bacteroides;s__Bacteroides uniformis	Germany	GUT_GENOME131809_23	GUT_GENOME131809_02243	cmeC:GUT_GENOME131809_02238;cmeB:GUT_GENOME131809_02239;cmeA:GUT_GENOME131809_02240	t4cp2:GUT_GENOME131809_02245;B_traN:GUT_GENOME131809_02249;B_traM:GUT_GENOME131809_02250;B_traK:GUT_GENOME131809_02252;B_traJ:GUT_GENOME131809_02254;MOBP1:GUT_GENOME131809_02266;virb4:GUT_GENOME131809_02277
IP-ARG-1	GUT_GENOME132694	MGYG-HGUT-01346	d__Bacteria;p__Bacteroidota;c__Bacteroidia;o__Bacteroidales;f__Bacteroidaceae;g__Bacteroides;s__Bacteroides uniformis	Denmark	GUT_GENOME132694_367	GUT_GENOME132694_03721	ermG:GUT_GENOME132694_03719		ARGs regulated by invertible promoter are located on the edge of contigs and do not have enough genomic context to show the nearby conjugative genes, but the regions still share high identity to known ICE elements.
IP-ARG-1	GUT_GENOME133244	MGYG-HGUT-01346	d__Bacteria;p__Bacteroidota;c__Bacteroidia;o__Bacteroidales;f__Bacteroidaceae;g__Bacteroides;s__Bacteroides uniformis	Denmark	GUT_GENOME133244_35	GUT_GENOME133244_02998	ermG:GUT_GENOME133244_02991;cmeC:GUT_GENOME133244_02992;cmeB:GUT_GENOME133244_02993;cmeA:GUT_GENOME133244_02994	t4cp2:GUT_GENOME133244_03000;B_traN:GUT_GENOME133244_03004;B_traM:GUT_GENOME133244_03005;B_traK:GUT_GENOME133244_03007;B_traJ:GUT_GENOME133244_03009;MOBP1:GUT_GENOME133244_03015
IP-ARG-1	GUT_GENOME135279	MGYG-HGUT-02478	d__Bacteria;p__Bacteroidota;c__Bacteroidia;o__Bacteroidales;f__Bacteroidaceae;g__Phocaeicola;s__Phocaeicola dorei	Spain	GUT_GENOME135279_58	GUT_GENOME135279_03257	cmeB:GUT_GENOME135279_03253;cmeA:GUT_GENOME135279_03254	t4cp2:GUT_GENOME135279_03259;B_traN:GUT_GENOME135279_03263;B_traM:GUT_GENOME135279_03264;B_traK:GUT_GENOME135279_03266
IP-ARG-1	GUT_GENOME153904	MGYG-HGUT-01346	d__Bacteria;p__Bacteroidota;c__Bacteroidia;o__Bacteroidales;f__Bacteroidaceae;g__Bacteroides;s__Bacteroides uniformis	China	GUT_GENOME153904_13	GUT_GENOME153904_02380	cmeC:GUT_GENOME153904_02375;cmeB:GUT_GENOME153904_02376;cmeA:GUT_GENOME153904_02377	MOBV:GUT_GENOME153904_02333;FATA_cd419a:GUT_GENOME153904_02342;FATA_cd419a:GUT_GENOME153904_02346;FATA_cd419a:GUT_GENOME153904_02356;t4cp2:GUT_GENOME153904_02382;B_traN:GUT_GENOME153904_02386;B_traM:GUT_GENOME153904_02387;B_traK:GUT_GENOME153904_02389;B_traJ:GUT_GENOME153904_02391;virb4:GUT_GENOME153904_02397;B_traF:GUT_GENOME153904_02398;B_traE:GUT_GENOME153904_02399;B_traE:GUT_GENOME153904_0240…
IP-ARG-1	GUT_GENOME154453	MGYG-HGUT-01770	d__Bacteria;p__Bacteroidota;c__Bacteroidia;o__Bacteroidales;f__Bacteroidaceae;g__Prevotella;s__Prevotella sp900313215	China	GUT_GENOME154453_1	GUT_GENOME154453_00071	cmeC:GUT_GENOME154453_00067;cmeB:GUT_GENOME154453_00068;cmeA:GUT_GENOME154453_00069	MOBV:GUT_GENOME154453_00040;FATA_cd419a:GUT_GENOME154453_00049;FATA_cd419a:GUT_GENOME154453_00053;FATA_cd419a:GUT_GENOME154453_00062;t4cp2:GUT_GENOME154453_00073;B_traN:GUT_GENOME154453_00077;B_traM:GUT_GENOME154453_00078;B_traK:GUT_GENOME154453_00080;B_traJ:GUT_GENOME154453_00082;virb4:GUT_GENOME154453_00088;B_traF:GUT_GENOME154453_00089;B_traE:GUT_GENOME154453_00090;B_traE:GUT_GENOME154453_0009…
IP-ARG-1	GUT_GENOME169249	MGYG-HGUT-02478	d__Bacteria;p__Bacteroidota;c__Bacteroidia;o__Bacteroidales;f__Bacteroidaceae;g__Phocaeicola;s__Phocaeicola dorei	United States	GUT_GENOME169249_44	GUT_GENOME169249_00874	msrD:GUT_GENOME169249_00867;mefA:GUT_GENOME169249_00868;cmeC:GUT_GENOME169249_00869;cmeB:GUT_GENOME169249_00870;cmeA:GUT_GENOME169249_00871	t4cp2:GUT_GENOME169249_00876
IP-ARG-1	GUT_GENOME173262	MGYG-HGUT-01346	d__Bacteria;p__Bacteroidota;c__Bacteroidia;o__Bacteroidales;f__Bacteroidaceae;g__Bacteroides;s__Bacteroides uniformis	Germany	GUT_GENOME173262_37	GUT_GENOME173262_02066	cmeA:GUT_GENOME173262_02063	t4cp2:GUT_GENOME173262_02068;B_traN:GUT_GENOME173262_02072;B_traM:GUT_GENOME173262_02073;B_traK:GUT_GENOME173262_02075;B_traJ:GUT_GENOME173262_02077;MOBP1:GUT_GENOME173262_02089;virb4:GUT_GENOME173262_02100
IP-ARG-1	GUT_GENOME174101	MGYG-HGUT-01346	d__Bacteria;p__Bacteroidota;c__Bacteroidia;o__Bacteroidales;f__Bacteroidaceae;g__Bacteroides;s__Bacteroides uniformis	Germany	GUT_GENOME174101_14	GUT_GENOME174101_01945	cmeC:GUT_GENOME174101_01940;cmeB:GUT_GENOME174101_01941;cmeA:GUT_GENOME174101_01942	t4cp2:GUT_GENOME174101_01947;B_traN:GUT_GENOME174101_01951;B_traM:GUT_GENOME174101_01952;B_traK:GUT_GENOME174101_01954;B_traJ:GUT_GENOME174101_01956;MOBP1:GUT_GENOME174101_01968;virb4:GUT_GENOME174101_01979;virb4:GUT_GENOME174101_01981;B_traF:GUT_GENOME174101_01982;B_traE:GUT_GENOME174101_01983;B_traE:GUT_GENOME174101_01984;B_traP:GUT_GENOME174101_01989
IP-ARG-1	GUT_GENOME176225	MGYG-HGUT-01346	d__Bacteria;p__Bacteroidota;c__Bacteroidia;o__Bacteroidales;f__Bacteroidaceae;g__Bacteroides;s__Bacteroides uniformis	United States	GUT_GENOME176225_6	GUT_GENOME176225_01394	ermG:GUT_GENOME176225_01389	MOBV:GUT_GENOME176225_01353;FATA_cd419a:GUT_GENOME176225_01362;FATA_cd419a:GUT_GENOME176225_01366;FATA_cd419a:GUT_GENOME176225_01376;t4cp2:GUT_GENOME176225_01396;B_traN:GUT_GENOME176225_01400;B_traM:GUT_GENOME176225_01401;B_traK:GUT_GENOME176225_01403;B_traJ:GUT_GENOME176225_01405;virb4:GUT_GENOME176225_01411;B_traF:GUT_GENOME176225_01412;B_traE:GUT_GENOME176225_01413;B_traE:GUT_GENOME176225_0141…
IP-ARG-1	GUT_GENOME176230	MGYG-HGUT-01346	d__Bacteria;p__Bacteroidota;c__Bacteroidia;o__Bacteroidales;f__Bacteroidaceae;g__Bacteroides;s__Bacteroides uniformis	United States	GUT_GENOME176230_7	GUT_GENOME176230_00695	ermG:GUT_GENOME176230_00690	MOBV:GUT_GENOME176230_00654;FATA_cd419a:GUT_GENOME176230_00663;FATA_cd419a:GUT_GENOME176230_00667;FATA_cd419a:GUT_GENOME176230_00677;t4cp2:GUT_GENOME176230_00697;B_traN:GUT_GENOME176230_00701;B_traM:GUT_GENOME176230_00702;B_traK:GUT_GENOME176230_00704;B_traJ:GUT_GENOME176230_00706;virb4:GUT_GENOME176230_00712;B_traF:GUT_GENOME176230_00713;B_traE:GUT_GENOME176230_00714;B_traE:GUT_GENOME176230_0071…
IP-ARG-1	GUT_GENOME176243	MGYG-HGUT-01346	d__Bacteria;p__Bacteroidota;c__Bacteroidia;o__Bacteroidales;f__Bacteroidaceae;g__Bacteroides;s__Bacteroides uniformis	United States	GUT_GENOME176243_4	GUT_GENOME176243_00462	ermG:GUT_GENOME176243_00457	MOBV:GUT_GENOME176243_00421;FATA_cd419a:GUT_GENOME176243_00430;FATA_cd419a:GUT_GENOME176243_00434;FATA_cd419a:GUT_GENOME176243_00444;t4cp2:GUT_GENOME176243_00464;B_traN:GUT_GENOME176243_00468;B_traM:GUT_GENOME176243_00469;B_traK:GUT_GENOME176243_00471;B_traJ:GUT_GENOME176243_00473;virb4:GUT_GENOME176243_00479;B_traF:GUT_GENOME176243_00480;B_traE:GUT_GENOME176243_00481;B_traE:GUT_GENOME176243_0048…
IP-ARG-1	GUT_GENOME179706	MGYG-HGUT-02293	d__Bacteria;p__Bacteroidota;c__Bacteroidia;o__Bacteroidales;f__Bacteroidaceae;g__Prevotella;s__Prevotella copri	United States	GUT_GENOME179706_11	GUT_GENOME179706_01300	cmeC:GUT_GENOME179706_01295;cmeB:GUT_GENOME179706_01296;cmeA:GUT_GENOME179706_01297	t4cp2:GUT_GENOME179706_01302;B_traN:GUT_GENOME179706_01306;B_traM:GUT_GENOME179706_01307;B_traK:GUT_GENOME179706_01309;B_traJ:GUT_GENOME179706_01311;virb4:GUT_GENOME179706_01317;B_traF:GUT_GENOME179706_01318;B_traE:GUT_GENOME179706_01319;B_traE:GUT_GENOME179706_01320;B_traP:GUT_GENOME179706_01325;G_tfc14:GUT_GENOME179706_01344
IP-ARG-1	GUT_GENOME182123	MGYG-HGUT-01346	d__Bacteria;p__Bacteroidota;c__Bacteroidia;o__Bacteroidales;f__Bacteroidaceae;g__Bacteroides;s__Bacteroides uniformis	Finland	GUT_GENOME182123_74	GUT_GENOME182123_02441	cmeC:GUT_GENOME182123_02437;cmeB:GUT_GENOME182123_02438;cmeA:GUT_GENOME182123_02439	FATA_cd419a:GUT_GENOME182123_02432
IP-ARG-1	GUT_GENOME183488	MGYG-HGUT-02478	d__Bacteria;p__Bacteroidota;c__Bacteroidia;o__Bacteroidales;f__Bacteroidaceae;g__Phocaeicola;s__Phocaeicola dorei	Russia	GUT_GENOME183488_1	GUT_GENOME183488_00005	ermG:GUT_GENOME183488_00001	t4cp2:GUT_GENOME183488_00007;B_traN:GUT_GENOME183488_00011;B_traM:GUT_GENOME183488_00012;B_traK:GUT_GENOME183488_00014;B_traJ:GUT_GENOME183488_00016;virb4:GUT_GENOME183488_00022;B_traF:GUT_GENOME183488_00023;B_traE:GUT_GENOME183488_00024;B_traE:GUT_GENOME183488_00025;B_traP:GUT_GENOME183488_00030
IP-ARG-1	GUT_GENOME184269	MGYG-HGUT-01489	d__Bacteria;p__Bacteroidota;c__Bacteroidia;o__Bacteroidales;f__Tannerellaceae;g__Parabacteroides;s__Parabacteroides goldsteinii	Estonia	GUT_GENOME184269_6	GUT_GENOME184269_01622	cmeC:GUT_GENOME184269_01616;cmeB:GUT_GENOME184269_01617;cmeA:GUT_GENOME184269_01618;mefA:GUT_GENOME184269_01619	t4cp2:GUT_GENOME184269_01624;B_traN:GUT_GENOME184269_01628;B_traM:GUT_GENOME184269_01629;B_traK:GUT_GENOME184269_01631;B_traJ:GUT_GENOME184269_01633;virb4:GUT_GENOME184269_01639;B_traF:GUT_GENOME184269_01640;B_traE:GUT_GENOME184269_01641;B_traE:GUT_GENOME184269_01642;B_traP:GUT_GENOME184269_01647
IP-ARG-1	GUT_GENOME195152	MGYG-HGUT-03681	d__Bacteria;p__Bacteroidota;c__Bacteroidia;o__Bacteroidales;f__Bacteroidaceae;g__Bacteroides;s__Bacteroides stercoris	China	GUT_GENOME195152_18	GUT_GENOME195152_01523	ermG:GUT_GENOME195152_01517	FATA_cd419a:GUT_GENOME195152_01505;t4cp2:GUT_GENOME195152_01525;B_traN:GUT_GENOME195152_01529;B_traM:GUT_GENOME195152_01530;B_traK:GUT_GENOME195152_01532;MOBP1:GUT_GENOME195152_01546;B_traJ:GUT_GENOME195152_01550;virb4:GUT_GENOME195152_01556;B_traF:GUT_GENOME195152_01557;B_traE:GUT_GENOME195152_01558;B_traE:GUT_GENOME195152_01559;B_traP:GUT_GENOME195152_01564
IP-ARG-1	GUT_GENOME210261	MGYG-HGUT-01313	d__Bacteria;p__Bacteroidota;c__Bacteroidia;o__Bacteroidales;f__Bacteroidaceae;g__Bacteroides;s__Bacteroides eggerthii	United States	GUT_GENOME210261_13	GUT_GENOME210261_00954	cmeC:GUT_GENOME210261_00949;cmeB:GUT_GENOME210261_00950;cmeA:GUT_GENOME210261_00951	t4cp2:GUT_GENOME210261_00956;B_traN:GUT_GENOME210261_00960;B_traM:GUT_GENOME210261_00961;B_traK:GUT_GENOME210261_00963;B_traJ:GUT_GENOME210261_00965;virb4:GUT_GENOME210261_00971;B_traF:GUT_GENOME210261_00972;B_traE:GUT_GENOME210261_00973;B_traE:GUT_GENOME210261_00974;B_traP:GUT_GENOME210261_00979
IP-ARG-1	GUT_GENOME211565	MGYG-HGUT-01313	d__Bacteria;p__Bacteroidota;c__Bacteroidia;o__Bacteroidales;f__Bacteroidaceae;g__Bacteroides;s__Bacteroides eggerthii	United States	GUT_GENOME211565_34	GUT_GENOME211565_01837	cmeC:GUT_GENOME211565_01832;cmeB:GUT_GENOME211565_01833;cmeA:GUT_GENOME211565_01834		ARGs regulated by invertible promoter are located on the edge of contigs and do not have enough genomic context to show the nearby conjugative genes, but the regions still share high identity to known ICE elements.
IP-ARG-1	GUT_GENOME211574	MGYG-HGUT-01313	d__Bacteria;p__Bacteroidota;c__Bacteroidia;o__Bacteroidales;f__Bacteroidaceae;g__Bacteroides;s__Bacteroides eggerthii	United States	GUT_GENOME211574_17	GUT_GENOME211574_01240	cmeC:GUT_GENOME211574_01235;cmeB:GUT_GENOME211574_01236;cmeA:GUT_GENOME211574_01237	t4cp2:GUT_GENOME211574_01242;B_traN:GUT_GENOME211574_01246;B_traM:GUT_GENOME211574_01247;B_traK:GUT_GENOME211574_01249;B_traJ:GUT_GENOME211574_01251;virb4:GUT_GENOME211574_01257;B_traF:GUT_GENOME211574_01258;B_traE:GUT_GENOME211574_01259;B_traE:GUT_GENOME211574_01260;B_traP:GUT_GENOME211574_01265
IP-ARG-1	GUT_GENOME213759	MGYG-HGUT-01835	d__Bacteria;p__Bacteroidota;c__Bacteroidia;o__Bacteroidales;f__Bacteroidaceae;g__Phocaeicola;s__Phocaeicola sp000432735	United States	GUT_GENOME213759_130	GUT_GENOME213759_01965	ermG:GUT_GENOME213759_01957;cmeC:GUT_GENOME213759_01960;cmeB:GUT_GENOME213759_01961;cmeA:GUT_GENOME213759_01962		ARGs regulated by invertible promoter are located on the edge of contigs and do not have enough genomic context to show the nearby conjugative genes, but the regions still share high identity to known ICE elements.
IP-ARG-1	GUT_GENOME216010	MGYG-HGUT-01346	d__Bacteria;p__Bacteroidota;c__Bacteroidia;o__Bacteroidales;f__Bacteroidaceae;g__Bacteroides;s__Bacteroides uniformis	United States	GUT_GENOME216010_101	GUT_GENOME216010_01235	ermG:GUT_GENOME216010_01231	t4cp2:GUT_GENOME216010_01237;B_traN:GUT_GENOME216010_01241;B_traM:GUT_GENOME216010_01242;B_traK:GUT_GENOME216010_01244;B_traJ:GUT_GENOME216010_01246
IP-ARG-1	GUT_GENOME216165	MGYG-HGUT-02478	d__Bacteria;p__Bacteroidota;c__Bacteroidia;o__Bacteroidales;f__Bacteroidaceae;g__Phocaeicola;s__Phocaeicola dorei	United States	GUT_GENOME216165_28	GUT_GENOME216165_00383	cmeC:GUT_GENOME216165_00378;cmeB:GUT_GENOME216165_00379;cmeA:GUT_GENOME216165_00380	t4cp2:GUT_GENOME216165_00385;B_traN:GUT_GENOME216165_00389;B_traM:GUT_GENOME216165_00390;B_traK:GUT_GENOME216165_00392;B_traJ:GUT_GENOME216165_00394;virb4:GUT_GENOME216165_00400;B_traF:GUT_GENOME216165_00401;B_traE:GUT_GENOME216165_00402;B_traE:GUT_GENOME216165_00403;B_traP:GUT_GENOME216165_00408
IP-ARG-1	GUT_GENOME216527	MGYG-HGUT-03681	d__Bacteria;p__Bacteroidota;c__Bacteroidia;o__Bacteroidales;f__Bacteroidaceae;g__Bacteroides;s__Bacteroides stercoris	United States	GUT_GENOME216527_136	GUT_GENOME216527_01274	ermG:GUT_GENOME216527_01268;msrD:GUT_GENOME216527_01271;mefA:GUT_GENOME216527_01272	t4cp2:GUT_GENOME216527_01276;B_traN:GUT_GENOME216527_01280;B_traM:GUT_GENOME216527_01281;B_traK:GUT_GENOME216527_01283;B_traJ:GUT_GENOME216527_01285;virb4:GUT_GENOME216527_01291
IP-ARG-1	GUT_GENOME216695	MGYG-HGUT-01835	d__Bacteria;p__Bacteroidota;c__Bacteroidia;o__Bacteroidales;f__Bacteroidaceae;g__Phocaeicola;s__Phocaeicola sp000432735	United States	GUT_GENOME216695_46	GUT_GENOME216695_01265	ermG:GUT_GENOME216695_01257;cmeC:GUT_GENOME216695_01260;cmeB:GUT_GENOME216695_01261;cmeA:GUT_GENOME216695_01262	t4cp2:GUT_GENOME216695_01267;B_traN:GUT_GENOME216695_01271;B_traM:GUT_GENOME216695_01272;B_traK:GUT_GENOME216695_01274;B_traJ:GUT_GENOME216695_01276;virb4:GUT_GENOME216695_01282;B_traF:GUT_GENOME216695_01283;B_traE:GUT_GENOME216695_01284;B_traE:GUT_GENOME216695_01285;B_traP:GUT_GENOME216695_01290
IP-ARG-1	GUT_GENOME217016	MGYG-HGUT-01346	d__Bacteria;p__Bacteroidota;c__Bacteroidia;o__Bacteroidales;f__Bacteroidaceae;g__Bacteroides;s__Bacteroides uniformis	United States	GUT_GENOME217016_120	GUT_GENOME217016_02635	cmeC:GUT_GENOME217016_02630;cmeB:GUT_GENOME217016_02631;cmeA:GUT_GENOME217016_02632	t4cp2:GUT_GENOME217016_02637;B_traN:GUT_GENOME217016_02641;B_traM:GUT_GENOME217016_02642;B_traK:GUT_GENOME217016_02644;B_traJ:GUT_GENOME217016_02646;virb4:GUT_GENOME217016_02652;B_traF:GUT_GENOME217016_02653;B_traE:GUT_GENOME217016_02654;B_traE:GUT_GENOME217016_02655;B_traP:GUT_GENOME217016_02660
IP-ARG-1	GUT_GENOME217724	MGYG-HGUT-01346	d__Bacteria;p__Bacteroidota;c__Bacteroidia;o__Bacteroidales;f__Bacteroidaceae;g__Bacteroides;s__Bacteroides uniformis	United States	GUT_GENOME217724_77	GUT_GENOME217724_02172	cmeC:GUT_GENOME217724_02167;cmeB:GUT_GENOME217724_02168;cmeA:GUT_GENOME217724_02169	t4cp2:GUT_GENOME217724_02174;B_traN:GUT_GENOME217724_02178;B_traM:GUT_GENOME217724_02179;B_traK:GUT_GENOME217724_02181;B_traJ:GUT_GENOME217724_02183
IP-ARG-1	GUT_GENOME219202	MGYG-HGUT-01346	d__Bacteria;p__Bacteroidota;c__Bacteroidia;o__Bacteroidales;f__Bacteroidaceae;g__Bacteroides;s__Bacteroides uniformis	United States	GUT_GENOME219202_65	GUT_GENOME219202_01268	cmeC:GUT_GENOME219202_01263;cmeB:GUT_GENOME219202_01264;cmeA:GUT_GENOME219202_01265	t4cp2:GUT_GENOME219202_01270;B_traN:GUT_GENOME219202_01274;B_traM:GUT_GENOME219202_01275;B_traK:GUT_GENOME219202_01277;B_traJ:GUT_GENOME219202_01279;virb4:GUT_GENOME219202_01285;B_traF:GUT_GENOME219202_01286;B_traE:GUT_GENOME219202_01287;B_traE:GUT_GENOME219202_01288;B_traP:GUT_GENOME219202_01293
IP-ARG-1	GUT_GENOME225987	MGYG-HGUT-02478	d__Bacteria;p__Bacteroidota;c__Bacteroidia;o__Bacteroidales;f__Bacteroidaceae;g__Phocaeicola;s__Phocaeicola dorei	United States	GUT_GENOME225987_89	GUT_GENOME225987_01477	ermG:GUT_GENOME225987_01473	FATA_cd419a:GUT_GENOME225987_01449;FATA_cd419a:GUT_GENOME225987_01452;FATA_cd419a:GUT_GENOME225987_01462;t4cp2:GUT_GENOME225987_01479;B_traN:GUT_GENOME225987_01483;B_traM:GUT_GENOME225987_01484;B_traK:GUT_GENOME225987_01486;B_traJ:GUT_GENOME225987_01488
IP-ARG-1	GUT_GENOME228569	MGYG-HGUT-01346	d__Bacteria;p__Bacteroidota;c__Bacteroidia;o__Bacteroidales;f__Bacteroidaceae;g__Bacteroides;s__Bacteroides uniformis	China	GUT_GENOME228569_83	GUT_GENOME228569_01327	cmeA:GUT_GENOME228569_01325		ARGs regulated by invertible promoter are located on the edge of contigs and do not have enough genomic context to show the nearby conjugative genes, but the regions still share high identity to known ICE elements.
IP-ARG-1	GUT_GENOME243979	MGYG-HGUT-02478	d__Bacteria;p__Bacteroidota;c__Bacteroidia;o__Bacteroidales;f__Bacteroidaceae;g__Phocaeicola;s__Phocaeicola dorei	Canada	GUT_GENOME243979_228	GUT_GENOME243979_03175	ermG:GUT_GENOME243979_03171		ARGs regulated by invertible promoter are located on the edge of contigs and do not have enough genomic context to show the nearby conjugative genes, but the regions still share high identity to known ICE elements.
IP-ARG-1	GUT_GENOME251291	MGYG-HGUT-00144	d__Bacteria;p__Bacteroidota;c__Bacteroidia;o__Bacteroidales;f__Barnesiellaceae;g__Barnesiella;s__Barnesiella intestinihominis	United Kingdom	GUT_GENOME251291_5	GUT_GENOME251291_01280	cmeC:GUT_GENOME251291_01274;cmeB:GUT_GENOME251291_01275;cmeA:GUT_GENOME251291_01276;mefA:GUT_GENOME251291_01277	MOBV:GUT_GENOME251291_01248;FATA_cd419a:GUT_GENOME251291_01256;FATA_cd419a:GUT_GENOME251291_01259;FATA_cd419a:GUT_GENOME251291_01269;t4cp2:GUT_GENOME251291_01282;B_traN:GUT_GENOME251291_01286;B_traM:GUT_GENOME251291_01287;B_traK:GUT_GENOME251291_01289
IP-ARG-1	GUT_GENOME270314	MGYG-HGUT-02478	d__Bacteria;p__Bacteroidota;c__Bacteroidia;o__Bacteroidales;f__Bacteroidaceae;g__Phocaeicola;s__Phocaeicola dorei	Israel	GUT_GENOME270314_165	GUT_GENOME270314_03436	cmeA:GUT_GENOME270314_03432		ARGs regulated by invertible promoter are located on the edge of contigs and do not have enough genomic context to show the nearby conjugative genes, but the regions still share high identity to known ICE elements.
IP-ARG-1	GUT_GENOME274516	MGYG-HGUT-01313	d__Bacteria;p__Bacteroidota;c__Bacteroidia;o__Bacteroidales;f__Bacteroidaceae;g__Bacteroides;s__Bacteroides eggerthii	Israel	GUT_GENOME274516_9	GUT_GENOME274516_01484	cmeC:GUT_GENOME274516_01479;cmeB:GUT_GENOME274516_01480;cmeA:GUT_GENOME274516_01481	t4cp2:GUT_GENOME274516_01486;B_traN:GUT_GENOME274516_01490;B_traM:GUT_GENOME274516_01491;B_traK:GUT_GENOME274516_01493;B_traJ:GUT_GENOME274516_01495;virb4:GUT_GENOME274516_01501;B_traF:GUT_GENOME274516_01502;B_traE:GUT_GENOME274516_01503;B_traE:GUT_GENOME274516_01504;B_traP:GUT_GENOME274516_01509
IP-ARG-1	GUT_GENOME276636	MGYG-HGUT-01313	d__Bacteria;p__Bacteroidota;c__Bacteroidia;o__Bacteroidales;f__Bacteroidaceae;g__Bacteroides;s__Bacteroides eggerthii	Israel	GUT_GENOME276636_126	GUT_GENOME276636_02400	cmeA:GUT_GENOME276636_02396;mefA:GUT_GENOME276636_02397		ARGs regulated by invertible promoter are located on the edge of contigs and do not have enough genomic context to show the nearby conjugative genes, but the regions still share high identity to known ICE elements.
IP-ARG-1	GUT_GENOME277125	MGYG-HGUT-02478	d__Bacteria;p__Bacteroidota;c__Bacteroidia;o__Bacteroidales;f__Bacteroidaceae;g__Phocaeicola;s__Phocaeicola dorei	Israel	GUT_GENOME277125_17	GUT_GENOME277125_00563	cmeC:GUT_GENOME277125_00558;cmeB:GUT_GENOME277125_00559;cmeA:GUT_GENOME277125_00560	t4cp2:GUT_GENOME277125_00550;t4cp2:GUT_GENOME277125_00565
IP-ARG-1	GUT_GENOME280053	MGYG-HGUT-01346	d__Bacteria;p__Bacteroidota;c__Bacteroidia;o__Bacteroidales;f__Bacteroidaceae;g__Bacteroides;s__Bacteroides uniformis	Israel	GUT_GENOME280053_3	GUT_GENOME280053_00474	cmeC:GUT_GENOME280053_00469;cmeB:GUT_GENOME280053_00470;cmeA:GUT_GENOME280053_00471	t4cp2:GUT_GENOME280053_00476;B_traN:GUT_GENOME280053_00480;B_traM:GUT_GENOME280053_00481;B_traK:GUT_GENOME280053_00483;B_traJ:GUT_GENOME280053_00485;virb4:GUT_GENOME280053_00491;B_traF:GUT_GENOME280053_00492;MOBP1:GUT_GENOME280053_00496;B_traE:GUT_GENOME280053_00505;B_traE:GUT_GENOME280053_00506;B_traP:GUT_GENOME280053_00511;tcpA:GUT_GENOME280053_00655
IP-ARG-1	GUT_GENOME284381	MGYG-HGUT-01346	d__Bacteria;p__Bacteroidota;c__Bacteroidia;o__Bacteroidales;f__Bacteroidaceae;g__Bacteroides;s__Bacteroides uniformis	France	GUT_GENOME284381_2	GUT_GENOME284381_00166	cmeC:GUT_GENOME284381_00160;cmeB:GUT_GENOME284381_00161;cmeA:GUT_GENOME284381_00162;mefA:GUT_GENOME284381_00163	MOBF:GUT_GENOME284381_00088;MOBP1:GUT_GENOME284381_00092;MOBV:GUT_GENOME284381_00133;FATA_cd419a:GUT_GENOME284381_00142;FATA_cd419a:GUT_GENOME284381_00146;FATA_cd419a:GUT_GENOME284381_00155;t4cp2:GUT_GENOME284381_00168;B_traN:GUT_GENOME284381_00172;B_traM:GUT_GENOME284381_00173;B_traK:GUT_GENOME284381_00175;B_traJ:GUT_GENOME284381_00177;virb4:GUT_GENOME284381_00183
IP-ARG-2	GUT_GENOME095781	MGYG-HGUT-02549	d__Bacteria;p__Bacteroidota;c__Bacteroidia;o__Bacteroidales;f__Bacteroidaceae;g__Bacteroides;s__Bacteroides caccae	Italy	GUT_GENOME095781_26	GUT_GENOME095781_02204	ant(9):GUT_GENOME095781_02211		ARGs regulated by invertible promoter are located on the edge of contigs and do not have enough genomic context to show the nearby conjugative genes, but the regions still share high identity to known ICE elements.
IP-ARG-2	GUT_GENOME103280	MGYG-HGUT-01346	d__Bacteria;p__Bacteroidota;c__Bacteroidia;o__Bacteroidales;f__Bacteroidaceae;g__Bacteroides;s__Bacteroides uniformis	United States	GUT_GENOME103280_31	GUT_GENOME103280_02569	ant(9):GUT_GENOME103280_02576;ermB:GUT_GENOME103280_02582		ARGs regulated by invertible promoter are located on the edge of contigs and do not have enough genomic context to show the nearby conjugative genes, but the regions still share high identity to known ICE elements.
IP-ARG-2	GUT_GENOME155603	MGYG-HGUT-01346	d__Bacteria;p__Bacteroidota;c__Bacteroidia;o__Bacteroidales;f__Bacteroidaceae;g__Bacteroides;s__Bacteroides uniformis	China	GUT_GENOME155603_37	GUT_GENOME155603_02061	ant(9):GUT_GENOME155603_02068		ARGs regulated by invertible promoter are located on the edge of contigs and do not have enough genomic context to show the nearby conjugative genes, but the regions still share high identity to known ICE elements.
IP-ARG-2	GUT_GENOME179105	MGYG-HGUT-02478	d__Bacteria;p__Bacteroidota;c__Bacteroidia;o__Bacteroidales;f__Bacteroidaceae;g__Phocaeicola;s__Phocaeicola dorei	United States	GUT_GENOME179105_87	GUT_GENOME179105_03005	ermB:GUT_GENOME179105_03017		ARGs regulated by invertible promoter are located on the edge of contigs and do not have enough genomic context to show the nearby conjugative genes, but the regions still share high identity to known ICE elements.
IP-ARG-2	GUT_GENOME187040	MGYG-HGUT-01346	d__Bacteria;p__Bacteroidota;c__Bacteroidia;o__Bacteroidales;f__Bacteroidaceae;g__Bacteroides;s__Bacteroides uniformis	United States	GUT_GENOME187040_22	GUT_GENOME187040_02126	ant(9):GUT_GENOME187040_02133;ermB:GUT_GENOME187040_02139		ARGs regulated by invertible promoter are located on the edge of contigs and do not have enough genomic context to show the nearby conjugative genes, but the regions still share high identity to known ICE elements.
IP-ARG-2	GUT_GENOME210057	MGYG-HGUT-01346	d__Bacteria;p__Bacteroidota;c__Bacteroidia;o__Bacteroidales;f__Bacteroidaceae;g__Bacteroides;s__Bacteroides uniformis	United States	GUT_GENOME210057_92	GUT_GENOME210057_03075	ant(9):GUT_GENOME210057_03082		ARGs regulated by invertible promoter are located on the edge of contigs and do not have enough genomic context to show the nearby conjugative genes, but the regions still share high identity to known ICE elements.
IP-ARG-2	GUT_GENOME260331	MGYG-HGUT-02478	d__Bacteria;p__Bacteroidota;c__Bacteroidia;o__Bacteroidales;f__Bacteroidaceae;g__Phocaeicola;s__Phocaeicola dorei	United Kingdom	GUT_GENOME260331_12	GUT_GENOME260331_02494	ant(9):GUT_GENOME260331_02501	FATA_cd419a:GUT_GENOME260331_02369;B_traN:GUT_GENOME260331_02370;B_traM:GUT_GENOME260331_02373;T_virB6:GUT_GENOME260331_02375;B_traI:GUT_GENOME260331_02376;virb4:GUT_GENOME260331_02378;B_traP:GUT_GENOME260331_02389
IP-ARG-2	GUT_GENOME267113	MGYG-HGUT-01372	d__Bacteria;p__Bacteroidota;c__Bacteroidia;o__Bacteroidales;f__Bacteroidaceae;g__Paraprevotella;s__Paraprevotella xylaniphila	Israel	GUT_GENOME267113_16	GUT_GENOME267113_01470	ant(9):GUT_GENOME267113_01478		ARGs regulated by invertible promoter are located on the edge of contigs and do not have enough genomic context to show the nearby conjugative genes, but the regions still share high identity to known ICE elements.
IP-ARG-2	GUT_GENOME268280	MGYG-HGUT-02478	d__Bacteria;p__Bacteroidota;c__Bacteroidia;o__Bacteroidales;f__Bacteroidaceae;g__Phocaeicola;s__Phocaeicola dorei	Israel	GUT_GENOME268280_27	GUT_GENOME268280_02972	ant(9):GUT_GENOME268280_02979		ARGs regulated by invertible promoter are located on the edge of contigs and do not have enough genomic context to show the nearby conjugative genes, but the regions still share high identity to known ICE elements.
IP-ARG-2	GUT_GENOME271275	MGYG-HGUT-01346	d__Bacteria;p__Bacteroidota;c__Bacteroidia;o__Bacteroidales;f__Bacteroidaceae;g__Bacteroides;s__Bacteroides uniformis	Israel	GUT_GENOME271275_29	GUT_GENOME271275_02773	ant(9):GUT_GENOME271275_02780		ARGs regulated by invertible promoter are located on the edge of contigs and do not have enough genomic context to show the nearby conjugative genes, but the regions still share high identity to known ICE elements.
IP-ARG-2	GUT_GENOME281316	MGYG-HGUT-02478	d__Bacteria;p__Bacteroidota;c__Bacteroidia;o__Bacteroidales;f__Bacteroidaceae;g__Phocaeicola;s__Phocaeicola dorei	Israel	GUT_GENOME281316_5	GUT_GENOME281316_00673	ant(9):GUT_GENOME281316_00680		ARGs regulated by invertible promoter are located on the edge of contigs and do not have enough genomic context to show the nearby conjugative genes, but the regions still share high identity to known ICE elements.
IP-ARG-2	GUT_GENOME143574	MGYG-HGUT-02478	d__Bacteria;p__Bacteroidota;c__Bacteroidia;o__Bacteroidales;f__Bacteroidaceae;g__Phocaeicola;s__Phocaeicola dorei	NA	GUT_GENOME143574_4	GUT_GENOME143574_02240	ermB:GUT_GENOME143574_02229	MOBF:GUT_GENOME143574_01927;B_traQ:GUT_GENOME143574_02194;B_traP:GUT_GENOME143574_02195;B_traO:GUT_GENOME143574_02196;B_traN:GUT_GENOME143574_02197;B_traM:GUT_GENOME143574_02198;B_traL:GUT_GENOME143574_02199;B_traK:GUT_GENOME143574_02200;B_traJ:GUT_GENOME143574_02201;B_traI:GUT_GENOME143574_02202;B_traH:GUT_GENOME143574_02203;virb4:GUT_GENOME143574_02204;B_traE:GUT_GENOME143574_02207;MOBP1:GUT_GE…
IP-ARG-2	GUT_GENOME143592	MGYG-HGUT-00196	d__Bacteria;p__Bacteroidota;c__Bacteroidia;o__Bacteroidales;f__Bacteroidaceae;g__Bacteroides;s__Bacteroides thetaiotaomicron	NA	GUT_GENOME143592_3	GUT_GENOME143592_02082	ermB:GUT_GENOME143592_02066;ant(9):GUT_GENOME143592_02073;ant(9):GUT_GENOME143592_02074	FATA_cd419a:GUT_GENOME143592_01606;B_traP:GUT_GENOME143592_01612;MOBF:GUT_GENOME143592_01666;FATA_cd419a:GUT_GENOME143592_01680;MOBF:GUT_GENOME143592_01796;MOBF:GUT_GENOME143592_01828;FATA_cd419a:GUT_GENOME143592_01900;MOBP1:GUT_GENOME143592_02005;B_traP:GUT_GENOME143592_02007;B_traQ:GUT_GENOME143592_02029;B_traP:GUT_GENOME143592_02030;B_traO:GUT_GENOME143592_02031;B_traN:GUT_GENOME143592_02032;B…
IP-ARG-2	GUT_GENOME017405	MGYG-HGUT-02478	d__Bacteria;p__Bacteroidota;c__Bacteroidia;o__Bacteroidales;f__Bacteroidaceae;g__Phocaeicola;s__Phocaeicola dorei	China	GUT_GENOME017405_54	GUT_GENOME017405_04116	ant(9):GUT_GENOME017405_04109		ARGs regulated by invertible promoter are located on the edge of contigs and do not have enough genomic context to show the nearby conjugative genes, but the regions still share high identity to known ICE elements.
IP-ARG-2	GUT_GENOME096264	MGYG-HGUT-01313	d__Bacteria;p__Bacteroidota;c__Bacteroidia;o__Bacteroidales;f__Bacteroidaceae;g__Bacteroides;s__Bacteroides eggerthii	NA	GUT_GENOME096264_1	GUT_GENOME096264_00824	ermB:GUT_GENOME096264_00812	MOBF:GUT_GENOME096264_00116;MOBF:GUT_GENOME096264_00260;MOBF:GUT_GENOME096264_00327;B_traP:GUT_GENOME096264_00370;B_traE:GUT_GENOME096264_00372;B_traE:GUT_GENOME096264_00373;B_traF:GUT_GENOME096264_00374;virb4:GUT_GENOME096264_00375;B_traJ:GUT_GENOME096264_00380;B_traK:GUT_GENOME096264_00381;B_traM:GUT_GENOME096264_00383;B_traN:GUT_GENOME096264_00386;t4cp2:GUT_GENOME096264_00390;FATA_cd419a:GUT_G…
IP-ARG-2	GUT_GENOME097366	MGYG-HGUT-01337	d__Bacteria;p__Bacteroidota;c__Bacteroidia;o__Bacteroidales;f__Bacteroidaceae;g__Bacteroides;s__Bacteroides fragilis	United States	GUT_GENOME097366_10	GUT_GENOME097366_02305	ant(9):GUT_GENOME097366_02298		ARGs regulated by invertible promoter are located on the edge of contigs and do not have enough genomic context to show the nearby conjugative genes, but the regions still share high identity to known ICE elements.
IP-ARG-2	GUT_GENOME109095	MGYG-HGUT-02478	d__Bacteria;p__Bacteroidota;c__Bacteroidia;o__Bacteroidales;f__Bacteroidaceae;g__Phocaeicola;s__Phocaeicola dorei	Denmark	GUT_GENOME109095_177	GUT_GENOME109095_03176	ant(9):GUT_GENOME109095_03169		ARGs regulated by invertible promoter are located on the edge of contigs and do not have enough genomic context to show the nearby conjugative genes, but the regions still share high identity to known ICE elements.
IP-ARG-2	GUT_GENOME110148	MGYG-HGUT-02478	d__Bacteria;p__Bacteroidota;c__Bacteroidia;o__Bacteroidales;f__Bacteroidaceae;g__Phocaeicola;s__Phocaeicola dorei	Denmark	GUT_GENOME110148_130	GUT_GENOME110148_03271	ant(9):GUT_GENOME110148_03264		ARGs regulated by invertible promoter are located on the edge of contigs and do not have enough genomic context to show the nearby conjugative genes, but the regions still share high identity to known ICE elements.
IP-ARG-2	GUT_GENOME131958	MGYG-HGUT-02478	d__Bacteria;p__Bacteroidota;c__Bacteroidia;o__Bacteroidales;f__Bacteroidaceae;g__Phocaeicola;s__Phocaeicola dorei	Germany	GUT_GENOME131958_1	GUT_GENOME131958_00016	ermB:GUT_GENOME131958_00004	MOBF:GUT_GENOME131958_00061;B_traP:GUT_GENOME131958_00130;B_traP:GUT_GENOME131958_00132;B_traE:GUT_GENOME131958_00137;B_traE:GUT_GENOME131958_00138;B_traF:GUT_GENOME131958_00139;virb4:GUT_GENOME131958_00142;B_traJ:GUT_GENOME131958_00148;MOBP1:GUT_GENOME131958_00152;B_traK:GUT_GENOME131958_00163;B_traM:GUT_GENOME131958_00165;B_traN:GUT_GENOME131958_00166;t4cp2:GUT_GENOME131958_00169;FATA_cd419a:GU…
IP-ARG-2	GUT_GENOME149619	MGYG-HGUT-02478	d__Bacteria;p__Bacteroidota;c__Bacteroidia;o__Bacteroidales;f__Bacteroidaceae;g__Phocaeicola;s__Phocaeicola dorei	China	GUT_GENOME149619_62	GUT_GENOME149619_03938	ant(9):GUT_GENOME149619_03931		ARGs regulated by invertible promoter are located on the edge of contigs and do not have enough genomic context to show the nearby conjugative genes, but the regions still share high identity to known ICE elements.
IP-ARG-2	GUT_GENOME173878	MGYG-HGUT-02478	d__Bacteria;p__Bacteroidota;c__Bacteroidia;o__Bacteroidales;f__Bacteroidaceae;g__Phocaeicola;s__Phocaeicola dorei	Germany	GUT_GENOME173878_1	GUT_GENOME173878_00016	ermB:GUT_GENOME173878_00004	MOBF:GUT_GENOME173878_00061;B_traP:GUT_GENOME173878_00130;B_traP:GUT_GENOME173878_00132;B_traE:GUT_GENOME173878_00137;B_traE:GUT_GENOME173878_00138;B_traF:GUT_GENOME173878_00139;virb4:GUT_GENOME173878_00142;B_traJ:GUT_GENOME173878_00148;MOBP1:GUT_GENOME173878_00152;B_traK:GUT_GENOME173878_00163;B_traM:GUT_GENOME173878_00165;B_traN:GUT_GENOME173878_00166;t4cp2:GUT_GENOME173878_00169;FATA_cd419a:GU…
IP-ARG-2	GUT_GENOME186554	MGYG-HGUT-01346	d__Bacteria;p__Bacteroidota;c__Bacteroidia;o__Bacteroidales;f__Bacteroidaceae;g__Bacteroides;s__Bacteroides uniformis	United States	GUT_GENOME186554_30	GUT_GENOME186554_02585	ant(9):GUT_GENOME186554_02578		ARGs regulated by invertible promoter are located on the edge of contigs and do not have enough genomic context to show the nearby conjugative genes, but the regions still share high identity to known ICE elements.
IP-ARG-2	GUT_GENOME187307	MGYG-HGUT-01346	d__Bacteria;p__Bacteroidota;c__Bacteroidia;o__Bacteroidales;f__Bacteroidaceae;g__Bacteroides;s__Bacteroides uniformis	United States	GUT_GENOME187307_20	GUT_GENOME187307_01705	ermB:GUT_GENOME187307_01692;ant(9):GUT_GENOME187307_01698		ARGs regulated by invertible promoter are located on the edge of contigs and do not have enough genomic context to show the nearby conjugative genes, but the regions still share high identity to known ICE elements.
IP-ARG-2	GUT_GENOME193603	MGYG-HGUT-02478	d__Bacteria;p__Bacteroidota;c__Bacteroidia;o__Bacteroidales;f__Bacteroidaceae;g__Phocaeicola;s__Phocaeicola dorei	United States	GUT_GENOME193603_47	GUT_GENOME193603_02501	ermB:GUT_GENOME193603_02489		ARGs regulated by invertible promoter are located on the edge of contigs and do not have enough genomic context to show the nearby conjugative genes, but the regions still share high identity to known ICE elements.
IP-ARG-2	GUT_GENOME213618	MGYG-HGUT-02478	d__Bacteria;p__Bacteroidota;c__Bacteroidia;o__Bacteroidales;f__Bacteroidaceae;g__Phocaeicola;s__Phocaeicola dorei	United States	GUT_GENOME213618_55	GUT_GENOME213618_00892	ant(9):GUT_GENOME213618_00885		ARGs regulated by invertible promoter are located on the edge of contigs and do not have enough genomic context to show the nearby conjugative genes, but the regions still share high identity to known ICE elements.
IP-ARG-2	GUT_GENOME227582	MGYG-HGUT-00196	d__Bacteria;p__Bacteroidota;c__Bacteroidia;o__Bacteroidales;f__Bacteroidaceae;g__Bacteroides;s__Bacteroides thetaiotaomicron	United States	GUT_GENOME227582_47	GUT_GENOME227582_01714	ant(9):GUT_GENOME227582_01708		ARGs regulated by invertible promoter are located on the edge of contigs and do not have enough genomic context to show the nearby conjugative genes, but the regions still share high identity to known ICE elements.
IP-ARG-2	GUT_GENOME231565	MGYG-HGUT-02549	d__Bacteria;p__Bacteroidota;c__Bacteroidia;o__Bacteroidales;f__Bacteroidaceae;g__Bacteroides;s__Bacteroides caccae	United States	GUT_GENOME231565_21	GUT_GENOME231565_00838	ant(9):GUT_GENOME231565_00832		ARGs regulated by invertible promoter are located on the edge of contigs and do not have enough genomic context to show the nearby conjugative genes, but the regions still share high identity to known ICE elements.
IP-ARG-2	GUT_GENOME265182	MGYG-HGUT-02478	d__Bacteria;p__Bacteroidota;c__Bacteroidia;o__Bacteroidales;f__Bacteroidaceae;g__Phocaeicola;s__Phocaeicola dorei	Israel	GUT_GENOME265182_28	GUT_GENOME265182_01702	ant(9):GUT_GENOME265182_01695		ARGs regulated by invertible promoter are located on the edge of contigs and do not have enough genomic context to show the nearby conjugative genes, but the regions still share high identity to known ICE elements.
IP-ARG-2	GUT_GENOME279203	MGYG-HGUT-01346	d__Bacteria;p__Bacteroidota;c__Bacteroidia;o__Bacteroidales;f__Bacteroidaceae;g__Bacteroides;s__Bacteroides uniformis	Israel	GUT_GENOME279203_20	GUT_GENOME279203_00930	ant(9):GUT_GENOME279203_00923		ARGs regulated by invertible promoter are located on the edge of contigs and do not have enough genomic context to show the nearby conjugative genes, but the regions still share high identity to known ICE elements.
IP-ARG-2	GUT_GENOME279587	MGYG-HGUT-02478	d__Bacteria;p__Bacteroidota;c__Bacteroidia;o__Bacteroidales;f__Bacteroidaceae;g__Phocaeicola;s__Phocaeicola dorei	Israel	GUT_GENOME279587_135	GUT_GENOME279587_03275	ant(9):GUT_GENOME279587_03268		ARGs regulated by invertible promoter are located on the edge of contigs and do not have enough genomic context to show the nearby conjugative genes, but the regions still share high identity to known ICE elements.
IP-ARG-2	GUT_GENOME176190	MGYG-HGUT-01346	d__Bacteria;p__Bacteroidota;c__Bacteroidia;o__Bacteroidales;f__Bacteroidaceae;g__Bacteroides;s__Bacteroides uniformis	United States	GUT_GENOME176190_68	GUT_GENOME176190_03661	ermB:GUT_GENOME176190_03649		ARGs regulated by invertible promoter are located on the edge of contigs and do not have enough genomic context to show the nearby conjugative genes, but the regions still share high identity to known ICE elements.
IP-ARG-2	GUT_GENOME176188	MGYG-HGUT-01346	d__Bacteria;p__Bacteroidota;c__Bacteroidia;o__Bacteroidales;f__Bacteroidaceae;g__Bacteroides;s__Bacteroides uniformis	United States	GUT_GENOME176188_74	GUT_GENOME176188_03957	ermB:GUT_GENOME176188_03969		ARGs regulated by invertible promoter are located on the edge of contigs and do not have enough genomic context to show the nearby conjugative genes, but the regions still share high identity to known ICE elements.
IP-ARG-3	GUT_GENOME112211	MGYG-HGUT-02478	d__Bacteria;p__Bacteroidota;c__Bacteroidia;o__Bacteroidales;f__Bacteroidaceae;g__Phocaeicola;s__Phocaeicola dorei	Denmark	GUT_GENOME112211_13	GUT_GENOME112211_02232	ermF:GUT_GENOME112211_02233	t4cp2:GUT_GENOME112211_02214;MOBP1:GUT_GENOME112211_02215;B_traE:GUT_GENOME112211_02221;virb4:GUT_GENOME112211_02222;B_traI:GUT_GENOME112211_02223;B_traJ:GUT_GENOME112211_02224;B_traK:GUT_GENOME112211_02225;B_traM:GUT_GENOME112211_02227;B_traN:GUT_GENOME112211_02228;B_traO:GUT_GENOME112211_02229;B_traQ:GUT_GENOME112211_02230
IP-ARG-3	GUT_GENOME051548	MGYG-HGUT-01085	d__Bacteria;p__Bacteroidota;c__Bacteroidia;o__Bacteroidales;f__UBA932;g__RC9;s__RC9 sp000434935	Denmark	GUT_GENOME051548_4	GUT_GENOME051548_00603	ermF:GUT_GENOME051548_00604	MOBF:GUT_GENOME051548_00476;t4cp2:GUT_GENOME051548_00584;MOBP1:GUT_GENOME051548_00585;B_traE:GUT_GENOME051548_00591;B_traF:GUT_GENOME051548_00592;virb4:GUT_GENOME051548_00593;B_traI:GUT_GENOME051548_00594;B_traJ:GUT_GENOME051548_00595;B_traK:GUT_GENOME051548_00596;B_traM:GUT_GENOME051548_00598;B_traN:GUT_GENOME051548_00599;B_traO:GUT_GENOME051548_00600;B_traQ:GUT_GENOME051548_00601
1 Conjugation module information are annotated based on ConjScan.
2 Species information are annotated based on GTDB release95.
